# Supplementary material for: Correction: Readmission and hospital mortality after ICU discharge of critically ill cancer patients
Source: PLoS One. 2019 Jun 5;14(6):e0218196. doi: 10.1371/journal.pone.0218196 (PMC6550420; doi:10.1371/journal.pone.0218196)
Supplement: S1 File — (CSV) [file pone.0218196.s001.csv]

Inclusion	Group	Age	Sex	ECOG_3	BMI	DM	CHD	CLD	CVD	CKD	COPD	Type_of_cancer_2	First_presentation	CTx_4wks_1st_ICU	SWIFT_ER	X.1_Reason_Sepsis	X.1_Reason_ResFail	X.1_Reason_CV	X.1_Reason_Bleed	X.1_Reason_Neuro	X.1_Reason_Other	SAPS3_1st	SOFA_1st	X.1st_ICU_Vaso	X.1st_ICU_MV	X.1st_ICU_RRT	LOS_1st_ICU	SOFA_1_dis_Total	Delta_SOFA	X.2_Reason_Death	X.2_Reason_ResFail	X.2_Reason_Sepsis	X.2_Reason_CV	X.2_Reason_Bleed	X.2_Reason_Neuro	X.2_Reason_Other	X.1_2_SameReason	SAPS3_2nd	SOFA_2nd	mortality_2nd_ICU	LOS_hospital	mortality_1st_ICU	mortality_inhospital	X.1_dis_MAP	X.1_dis_HR	X.1_dis_RR	X.1_dis_BT	SWIFT_GCS	lab_1st_dis_PF_ratio
1	inclusion	>7day readm or death	57	male	ECOG 3 or more	18.9	0	0	0	0	1	0	solid	0	0	2	1	0	0	0	0	0	52	4	no	no	no	3	1	3	0	0	1	0	0	0	0	Same	68	7	alive	141	alive	inhospital mortality	102	79	18	36.1	0
2	inclusion	>7day readm or death	25	male	less than ECOG 3	13.6	0	0	0	0	0	0	hematologic	0	1	2	1	0	0	0	0	0	54	12	yes	no	no	4	7	5	1	0	0	0	0	0	0	Different	NA	NA	NA	20	alive	inhospital mortality	86	83	13	36	0
3	inclusion	No adm + no death	59	male	less than ECOG 3	18.3	0	0	0	0	0	0	solid	0	1	1	0	1	0	0	0	0	47	2	no	no	no	5	1	1	NA	NA	NA	NA	NA	NA	NA	NA	NA	NA	NA	17	alive	alive	100	90	20	36.3	0
4	exclusion	No adm + no death	65	female	ECOG 3 or more	23.2	1	0	0	0	0	0	solid	1	1	2	0	1	0	0	0	0	87	11	yes	yes	yes	40	13	-2	NA	NA	NA	NA	NA	NA	NA	NA	NA	NA	NA	45	death	inhospital mortality	NA	NA	NA	NA	24
5	exclusion	No adm + no death	53	male	less than ECOG 3	23.8	0	0	0	0	0	0	hematologic	1	0	2	0	0	0	0	0	1	71	14	yes	yes	yes	1	17	-3	NA	NA	NA	NA	NA	NA	NA	NA	NA	NA	NA	4	death	inhospital mortality	NA	NA	NA	NA	24
6	inclusion	No adm + no death	67	male	less than ECOG 3	24.3	0	1	0	1	0	0	hematologic	0	1	1	0	1	0	0	0	0	43	4	no	no	no	3	2	2	NA	NA	NA	NA	NA	NA	NA	NA	NA	NA	NA	10	alive	alive	82	81	22	37	0
7	exclusion	No adm + no death	83	male	less than ECOG 3	20	0	0	0	0	0	0	hematologic	0	1	1	1	0	0	0	0	0	85	15	yes	yes	yes	3	10	5	NA	NA	NA	NA	NA	NA	NA	NA	NA	NA	NA	3	death	inhospital mortality	NA	NA	NA	NA	24
8	inclusion	No adm + no death	71	male	less than ECOG 3	25.1	0	0	0	0	0	0	solid	0	0	1	0	0	0	0	0	1	44	2	no	no	no	1	1	1	NA	NA	NA	NA	NA	NA	NA	NA	NA	NA	NA	4	alive	alive	104	76	21	36.1	0
9	inclusion	<7day readm or death	67	male	less than ECOG 3	20	1	0	0	0	0	0	hematologic	1	1	2	1	0	0	0	0	0	67	8	yes	yes	no	4	7	1	0	1	0	0	0	0	0	Different	85	13	death	32	alive	inhospital mortality	112	115	19	37.5	0
10	inclusion	>7day readm or death	82	female	less than ECOG 3	14.8	0	0	0	0	0	0	hematologic	0	0	2	0	1	0	0	0	0	86	9	no	yes	no	5	2	7	1	0	0	0	0	0	0	Different	NA	NA	NA	83	alive	inhospital mortality	119	116	34	36.8	0
11	exclusion	No adm + no death	85	male	less than ECOG 3	18	0	0	0	0	0	0	solid	0	0	2	0	1	0	0	0	0	74	5	yes	yes	no	109	6	-1	NA	NA	NA	NA	NA	NA	NA	NA	NA	NA	NA	139	death	inhospital mortality	41	46	30	NA	24
12	exclusion	No adm + no death	20	female	less than ECOG 3	19.3	0	0	0	0	0	0	solid	0	1	1	1	0	0	0	0	0	68	13	yes	yes	yes	2	11	2	NA	NA	NA	NA	NA	NA	NA	NA	NA	NA	NA	1	death	inhospital mortality	NA	NA	NA	NA	24
13	inclusion	No adm + no death	51	female	less than ECOG 3	20.2	0	0	0	0	0	0	solid	0	1	1	0	0	1	0	0	0	44	4	no	yes	no	3	2	2	NA	NA	NA	NA	NA	NA	NA	NA	NA	NA	NA	13	alive	alive	100	113	20	37.5	0
14	exclusion	No adm + no death	60	female	less than ECOG 3	16.1	1	0	0	0	0	0	hematologic	0	0	2	0	1	0	0	0	0	65	4	no	no	no	1	5	-1	NA	NA	NA	NA	NA	NA	NA	NA	NA	NA	NA	92	alive	alive	80	120	25	36.9	6
15	inclusion	No adm + no death	52	female	less than ECOG 3	19.7	0	0	0	0	0	1	solid	0	1	1	0	1	0	0	0	0	47	2	no	yes	no	4	0	2	NA	NA	NA	NA	NA	NA	NA	NA	NA	NA	NA	46	alive	alive	101	107	30	37.2	0
16	inclusion	No adm + no death	75	male	less than ECOG 3	17.5	0	0	0	0	0	0	hematologic	0	0	2	0	1	0	0	0	0	73	8	yes	yes	no	5	3	5	NA	NA	NA	NA	NA	NA	NA	NA	NA	NA	NA	25	alive	alive	76	79	23	36	6
17	inclusion	No adm + no death	71	male	less than ECOG 3	19.7	0	1	0	0	1	0	hematologic	0	1	1	0	0	1	0	0	0	48	3	no	no	no	2	2	1	NA	NA	NA	NA	NA	NA	NA	NA	NA	NA	NA	6	alive	alive	59	122	16	35.1	6
18	inclusion	No adm + no death	78	female	less than ECOG 3	25	0	1	0	0	0	1	solid	1	0	2	0	0	1	0	0	0	31	1	no	no	no	1	0	1	NA	NA	NA	NA	NA	NA	NA	NA	NA	NA	NA	12	alive	alive	102	93	22	36	0
19	inclusion	<7day readm or death	85	male	ECOG 3 or more	22	1	0	0	1	1	0	solid	1	0	2	0	0	0	0	0	1	72	9	yes	no	yes	4	10	-1	0	0	0	0	0	0	1	Same	80	13	alive	27	alive	inhospital mortality	70	115	17	36.6	24
20	inclusion	No adm + no death	23	female	less than ECOG 3	18.4	0	0	0	0	0	0	solid	0	1	1	0	0	1	0	0	0	35	1	no	no	no	2	2	-1	NA	NA	NA	NA	NA	NA	NA	NA	NA	NA	NA	6	alive	alive	61	87	17	37.1	0
21	inclusion	>7day readm or death	72	female	less than ECOG 3	24.8	0	1	0	0	0	0	hematologic	1	0	2	1	0	0	0	0	0	73	12	yes	yes	no	4	5	7	0	0	1	0	0	0	0	Same	111	19	death	54	alive	inhospital mortality	90	73	16	36	0
22	inclusion	No adm + no death	54	female	less than ECOG 3	20.7	0	0	0	0	0	0	solid	0	1	2	0	1	0	0	0	0	56	5	no	yes	no	12	1	4	NA	NA	NA	NA	NA	NA	NA	NA	NA	NA	NA	20	alive	alive	123	92	24	36.2	6
23	inclusion	No adm + no death	84	male	ECOG 3 or more	21.8	1	1	0	0	1	0	solid	0	0	2	0	0	1	0	0	0	55	4	no	yes	no	3	3	1	NA	NA	NA	NA	NA	NA	NA	NA	NA	NA	NA	10	alive	alive	68	66	16	35	0
24	exclusion	No adm + no death	76	male	less than ECOG 3	27.3	0	0	0	1	0	0	solid	0	1	1	1	0	0	0	0	0	65	7	yes	yes	no	25	16	-9	NA	NA	NA	NA	NA	NA	NA	NA	NA	NA	NA	24	death	inhospital mortality	49	60	37	36.5	24
25	inclusion	>7day readm or death	57	female	ECOG 3 or more	20.8	0	0	0	0	0	0	hematologic	1	0	2	0	1	0	0	0	0	46	8	no	yes	no	5	2	6	0	1	0	0	0	0	0	Same	68	10	alive	52	alive	alive	75	100	21	37	0
26	inclusion	No adm + no death	51	male	less than ECOG 3	20.2	1	0	0	0	1	0	hematologic	0	0	2	0	0	0	0	0	1	57	8	no	no	yes	2	7	1	NA	NA	NA	NA	NA	NA	NA	NA	NA	NA	NA	89	alive	alive	82	97	15	36.5	6
27	inclusion	No adm + no death	47	male	less than ECOG 3	22.4	1	0	0	0	0	0	solid	0	0	2	0	0	1	0	0	0	30	0	no	no	no	1	0	0	NA	NA	NA	NA	NA	NA	NA	NA	NA	NA	NA	9	alive	alive	76	88	23	36.5	0
28	inclusion	>7day readm or death	55	female	less than ECOG 3	28.1	0	0	0	0	0	0	hematologic	0	0	2	1	0	0	0	0	0	54	4	no	no	no	3	4	0	0	1	0	0	0	0	0	Different	73	10	death	81	alive	inhospital mortality	100	112	27	37.6	0
29	inclusion	<7day readm or death	62	female	less than ECOG 3	22	0	0	0	0	0	0	solid	0	1	1	0	1	0	0	0	0	33	4	no	no	no	7	1	3	0	1	0	0	0	0	0	Same	42	3	death	90	alive	inhospital mortality	96	89	26	36.6	0
30	inclusion	No adm + no death	82	male	less than ECOG 3	22.7	0	0	0	0	0	0	solid	0	0	1	0	1	0	0	0	0	45	2	no	no	no	1	0	2	NA	NA	NA	NA	NA	NA	NA	NA	NA	NA	NA	12	alive	alive	78	68	19	36	0
31	exclusion	No adm + no death	45	male	less than ECOG 3	25.1	0	0	0	0	0	0	hematologic	0	0	2	0	1	0	0	0	0	84	16	yes	yes	yes	13	14	2	NA	NA	NA	NA	NA	NA	NA	NA	NA	NA	NA	41	death	inhospital mortality	66	92	21	35.4	6
32	exclusion	No adm + no death	49	male	ECOG 3 or more	15.2	0	0	0	1	0	0	hematologic	0	0	2	0	1	0	0	0	0	68	8	no	yes	no	4	1	7	NA	NA	NA	NA	NA	NA	NA	NA	NA	NA	NA	33	alive	alive	96	79	20	36.1	6
33	inclusion	>7day readm or death	76	male	ECOG 3 or more	18.7	0	0	0	0	0	0	solid	0	1	2	1	0	0	0	0	0	83	10	yes	yes	no	14	3	7	0	1	0	0	0	0	0	Different	95	14	alive	74	alive	inhospital mortality	72	74	22	36.7	0
34	inclusion	No adm + no death	42	female	less than ECOG 3	20.2	1	0	0	0	0	0	hematologic	1	0	1	0	1	0	0	0	0	58	8	no	yes	yes	30	5	3	NA	NA	NA	NA	NA	NA	NA	NA	NA	NA	NA	45	alive	alive	106	91	21	36.6	6
35	exclusion	No adm + no death	48	female	less than ECOG 3	27.5	0	0	0	0	0	0	solid	0	1	2	0	1	0	0	0	0	63	6	yes	yes	no	10	7	-1	NA	NA	NA	NA	NA	NA	NA	NA	NA	NA	NA	12	death	inhospital mortality	104	128	24	37.4	24
36	exclusion	No adm + no death	57	male	less than ECOG 3	25.3	0	0	0	0	0	0	solid	0	0	1	0	1	0	0	0	0	38	4	yes	yes	no	12	8	-4	NA	NA	NA	NA	NA	NA	NA	NA	NA	NA	NA	11	death	inhospital mortality	113	137	23	37.3	14
37	inclusion	>7day readm or death	51	female	ECOG 3 or more	23.1	0	0	0	0	0	0	solid	0	1	1	1	0	0	0	0	0	72	9	yes	yes	yes	13	8	1	1	0	0	0	0	0	0	Different	NA	NA	NA	28	alive	inhospital mortality	88	93	16	36.1	6
38	inclusion	No adm + no death	56	male	less than ECOG 3	23.9	0	0	0	0	0	0	hematologic	1	0	1	0	1	0	0	0	0	47	6	no	yes	no	4	6	0	NA	NA	NA	NA	NA	NA	NA	NA	NA	NA	NA	20	alive	alive	98	77	27	37.6	6
39	inclusion	<48hr readm or death	74	male	ECOG 3 or more	27.3	0	0	0	0	0	0	solid	0	1	2	0	1	0	0	0	0	94	10	no	yes	no	3	3	7	0	1	0	0	0	0	0	Same	66	3	alive	42	alive	alive	91	96	27	36.8	0
40	inclusion	No adm + no death	43	male	less than ECOG 3	19.6	0	0	0	0	0	0	hematologic	0	1	2	1	0	0	0	0	0	46	5	yes	no	no	2	6	-1	NA	NA	NA	NA	NA	NA	NA	NA	NA	NA	NA	17	alive	alive	58	59	13	36.7	0
41	inclusion	No adm + no death	58	male	less than ECOG 3	21.9	0	0	0	0	0	0	solid	0	0	2	0	0	1	0	0	0	36	0	no	no	no	1	0	0	NA	NA	NA	NA	NA	NA	NA	NA	NA	NA	NA	32	alive	alive	69	92	16	36	0
42	exclusion	No adm + no death	46	female	less than ECOG 3	24.2	0	0	0	0	0	0	hematologic	1	1	2	0	0	0	0	0	1	92	11	yes	yes	no	1	14	-3	NA	NA	NA	NA	NA	NA	NA	NA	NA	NA	NA	53	death	inhospital mortality	NA	NA	NA	NA	24
43	inclusion	No adm + no death	73	male	less than ECOG 3	20.8	1	0	1	1	0	0	solid	0	0	1	0	0	0	0	1	0	42	6	no	yes	no	1	3	3	NA	NA	NA	NA	NA	NA	NA	NA	NA	NA	NA	13	alive	alive	93	111	30	37	0
44	inclusion	>7day readm or death	72	male	less than ECOG 3	17.6	1	1	0	1	0	0	solid	0	1	2	0	1	0	0	0	0	62	4	no	no	no	1	4	0	0	0	0	0	0	0	1	Different	58	4	alive	353	alive	alive	74	90	21	36.6	0
45	inclusion	No adm + no death	55	female	ECOG 3 or more	24.9	0	0	0	0	0	0	solid	0	1	2	1	0	0	0	0	0	61	9	yes	no	no	1	9	0	NA	NA	NA	NA	NA	NA	NA	NA	NA	NA	NA	27	alive	alive	70	79	15	36.2	0
46	inclusion	No adm + no death	74	female	ECOG 3 or more	13.8	0	1	0	0	0	0	solid	1	0	2	0	0	0	0	0	1	65	7	no	yes	no	1	5	2	NA	NA	NA	NA	NA	NA	NA	NA	NA	NA	NA	19	alive	alive	92	102	20	36.5	0
47	inclusion	>7day readm or death	65	male	less than ECOG 3	22.1	0	0	0	0	0	0	solid	0	1	2	1	0	0	0	0	0	50	10	yes	no	no	1	6	4	0	0	0	0	0	0	1	Different	50	5	alive	37	alive	alive	79	124	21	37.4	0
48	inclusion	No adm + no death	63	male	less than ECOG 3	23	1	0	0	0	0	0	hematologic	1	0	2	0	0	0	0	0	1	42	5	no	no	yes	5	5	0	NA	NA	NA	NA	NA	NA	NA	NA	NA	NA	NA	16	alive	alive	120	72	19	36.6	0
49	exclusion	No adm + no death	77	male	less than ECOG 3	18.4	0	0	1	0	0	0	solid	0	0	2	0	0	0	1	0	0	113	15	yes	yes	no	1	14	1	NA	NA	NA	NA	NA	NA	NA	NA	NA	NA	NA	4	death	inhospital mortality	NA	NA	NA	NA	24
50	inclusion	No adm + no death	57	female	ECOG 3 or more	37	1	0	1	0	1	0	hematologic	0	0	1	0	0	1	0	0	0	63	9	yes	no	no	4	4	5	NA	NA	NA	NA	NA	NA	NA	NA	NA	NA	NA	31	alive	alive	87	85	19	37.1	0
51	exclusion	No adm + no death	66	male	less than ECOG 3	21.1	0	0	0	0	0	0	hematologic	1	1	2	0	1	0	0	0	0	98	18	yes	yes	no	2	16	2	NA	NA	NA	NA	NA	NA	NA	NA	NA	NA	NA	12	death	inhospital mortality	82	90	20	36.1	24
52	inclusion	No adm + no death	62	male	less than ECOG 3	18.1	0	0	0	0	0	0	solid	0	1	2	0	1	0	0	0	0	52	7	no	yes	no	8	4	3	NA	NA	NA	NA	NA	NA	NA	NA	NA	NA	NA	23	alive	alive	88	114	18	35.8	0
53	inclusion	<7day readm or death	68	male	less than ECOG 3	20.9	0	0	0	1	0	0	solid	0	1	2	0	0	1	0	0	0	49	2	no	no	no	2	1	1	1	0	0	0	0	0	0	Different	NA	NA	NA	17	alive	inhospital mortality	91	112	23	36.2	0
54	inclusion	<7day readm or death	75	male	less than ECOG 3	30.4	0	0	1	0	0	0	solid	1	0	2	0	0	0	1	0	0	62	10	yes	yes	yes	6	8	2	0	0	0	0	1	0	0	Same	96	12	death	24	alive	inhospital mortality	75	101	17	37.2	6
55	inclusion	No adm + no death	61	female	less than ECOG 3	21.9	0	0	0	0	0	0	solid	0	0	2	0	1	0	0	0	0	76	7	yes	yes	no	29	1	6	NA	NA	NA	NA	NA	NA	NA	NA	NA	NA	NA	97	alive	alive	70	70	12	36.4	0
56	inclusion	No adm + no death	77	male	less than ECOG 3	20.3	0	0	0	0	0	0	solid	0	0	1	0	1	0	0	0	0	70	13	yes	yes	no	6	3	10	NA	NA	NA	NA	NA	NA	NA	NA	NA	NA	NA	5	alive	alive	88	96	17	36.4	0
57	exclusion	No adm + no death	30	female	less than ECOG 3	20.2	0	0	0	0	0	0	hematologic	0	1	2	1	0	0	0	0	0	76	12	yes	yes	yes	50	17	-5	NA	NA	NA	NA	NA	NA	NA	NA	NA	NA	NA	65	death	inhospital mortality	72	108	20	36.2	14
58	inclusion	<48hr readm or death	64	female	less than ECOG 3	20	0	1	0	0	1	0	solid	0	0	1	0	0	0	1	0	0	83	10	yes	yes	yes	9	6	4	0	0	0	0	0	0	1	Different	44	11	alive	24	alive	alive	121	100	19	36.7	6
59	exclusion	No adm + no death	85	male	less than ECOG 3	16.3	1	0	0	0	0	0	solid	0	0	1	0	0	0	1	0	0	47	4	yes	yes	no	18	5	-1	NA	NA	NA	NA	NA	NA	NA	NA	NA	NA	NA	18	death	inhospital mortality	NA	NA	NA	NA	24
60	exclusion	No adm + no death	59	female	less than ECOG 3	20.3	0	0	0	1	0	0	solid	0	0	1	0	1	0	0	0	0	47	3	yes	yes	yes	10	10	-7	NA	NA	NA	NA	NA	NA	NA	NA	NA	NA	NA	10	death	inhospital mortality	29	56	17	37.4	24
61	inclusion	No adm + no death	51	female	less than ECOG 3	20.9	0	0	0	1	0	0	solid	1	0	2	0	0	1	0	0	0	43	0	no	no	no	3	0	0	NA	NA	NA	NA	NA	NA	NA	NA	NA	NA	NA	7	alive	alive	77	93	20	36.2	0
62	exclusion	No adm + no death	39	male	less than ECOG 3	28.3	0	0	0	0	0	0	hematologic	1	0	1	1	0	0	0	0	0	74	12	yes	yes	yes	5	12	0	NA	NA	NA	NA	NA	NA	NA	NA	NA	NA	NA	5	death	inhospital mortality	73	106	29	35	6
63	inclusion	No adm + no death	66	male	less than ECOG 3	23.6	0	0	0	1	0	0	solid	0	1	1	0	0	1	0	0	0	39	2	no	no	no	2	1	1	NA	NA	NA	NA	NA	NA	NA	NA	NA	NA	NA	9	alive	alive	78	92	26	36.7	0
64	exclusion	No adm + no death	66	male	less than ECOG 3	23.8	0	0	0	0	0	0	hematologic	1	1	2	0	0	0	0	1	0	71	14	yes	yes	yes	2	13	1	NA	NA	NA	NA	NA	NA	NA	NA	NA	NA	NA	11	death	inhospital mortality	81	118	34	36.8	24
65	inclusion	No adm + no death	49	female	less than ECOG 3	19.7	0	1	1	0	0	0	solid	0	0	2	0	0	1	0	0	0	46	8	no	no	no	4	7	1	NA	NA	NA	NA	NA	NA	NA	NA	NA	NA	NA	14	alive	alive	71	99	18	36.5	0
66	inclusion	>7day readm or death	83	male	less than ECOG 3	18.5	1	1	0	0	0	1	hematologic	0	1	1	0	1	0	0	0	0	53	5	no	no	no	3	4	1	0	1	0	0	0	0	0	Same	88	13	death	17	alive	inhospital mortality	74	111	20	36.5	0
67	exclusion	No adm + no death	58	female	less than ECOG 3	21.4	1	0	0	0	0	0	solid	0	0	2	0	1	0	0	0	0	48	2	no	no	no	1	1	1	NA	NA	NA	NA	NA	NA	NA	NA	NA	NA	NA	4	alive	alive	103	130	27	37.1	0
68	exclusion	No adm + no death	75	male	less than ECOG 3	22.8	1	0	1	0	0	0	solid	0	0	2	1	0	0	0	0	0	70	11	yes	yes	no	13	15	-4	NA	NA	NA	NA	NA	NA	NA	NA	NA	NA	NA	14	death	inhospital mortality	NA	NA	NA	NA	24
69	exclusion	No adm + no death	59	male	less than ECOG 3	24.2	0	0	0	0	1	0	hematologic	0	1	2	0	1	0	0	0	0	58	8	yes	yes	yes	24	15	-7	NA	NA	NA	NA	NA	NA	NA	NA	NA	NA	NA	32	death	inhospital mortality	70	119	20	37	24
70	inclusion	No adm + no death	53	male	ECOG 3 or more	21.3	0	0	0	0	0	0	hematologic	0	1	1	0	1	0	0	0	0	50	8	yes	yes	no	5	3	5	NA	NA	NA	NA	NA	NA	NA	NA	NA	NA	NA	15	alive	alive	109	87	24	36.9	0
71	inclusion	No adm + no death	51	male	less than ECOG 3	17.6	0	0	0	1	0	0	solid	1	0	1	0	0	1	0	0	0	39	2	no	no	no	1	1	1	NA	NA	NA	NA	NA	NA	NA	NA	NA	NA	NA	33	alive	alive	71	106	16	37	0
72	inclusion	No adm + no death	34	male	less than ECOG 3	21.6	1	0	0	0	1	0	solid	1	0	1	0	0	1	0	0	0	25	0	yes	no	no	23	2	-2	NA	NA	NA	NA	NA	NA	NA	NA	NA	NA	NA	41	alive	alive	76	90	18	36.6	0
73	inclusion	<48hr readm or death	58	female	less than ECOG 3	19.4	0	1	0	0	0	0	solid	0	1	1	1	0	0	0	0	0	85	15	yes	yes	no	11	4	11	0	0	0	0	0	1	0	Different	44	6	alive	25	alive	alive	118	101	30	37.4	0
74	inclusion	>7day readm or death	80	female	ECOG 3 or more	23.1	0	0	1	0	1	0	solid	0	0	2	0	0	0	1	0	0	54	4	no	no	no	3	4	0	1	0	0	0	0	0	0	Different	NA	NA	NA	33	alive	inhospital mortality	93	102	14	36.8	0
75	inclusion	<7day readm or death	76	male	ECOG 3 or more	21.9	0	0	0	1	0	0	hematologic	0	1	2	1	0	0	0	0	0	76	13	yes	yes	no	8	6	7	0	0	1	0	0	0	0	Same	72	11	alive	123	alive	inhospital mortality	89	89	23	36.7	6
76	inclusion	No adm + no death	61	female	less than ECOG 3	14.1	1	0	0	0	0	0	solid	0	1	1	1	0	0	0	0	0	53	7	yes	yes	no	18	4	3	NA	NA	NA	NA	NA	NA	NA	NA	NA	NA	NA	33	alive	alive	79	95	27	35.7	0
77	exclusion	No adm + no death	50	male	less than ECOG 3	27.5	0	0	1	0	0	0	hematologic	1	0	1	0	0	0	0	0	1	59	12	yes	yes	yes	13	14	-2	NA	NA	NA	NA	NA	NA	NA	NA	NA	NA	NA	13	death	inhospital mortality	42	75	20	33.6	24
78	exclusion	No adm + no death	40	male	less than ECOG 3	27.3	0	0	0	0	0	0	solid	0	0	1	0	1	0	0	0	0	59	11	no	yes	no	18	4	7	NA	NA	NA	NA	NA	NA	NA	NA	NA	NA	NA	17	death	inhospital mortality	74	116	22	37.2	6
79	inclusion	<48hr readm or death	71	female	ECOG 3 or more	29.2	0	0	0	0	0	0	hematologic	1	0	1	0	0	0	0	0	1	52	6	no	no	no	2	9	-3	0	0	0	0	0	0	1	Same	74	15	death	13	alive	inhospital mortality	90	76	20	36.7	6
80	inclusion	>7day readm or death	62	male	ECOG 3 or more	15	1	0	0	0	0	0	solid	0	0	2	1	0	0	0	0	0	75	5	yes	yes	no	15	3	2	1	0	0	0	0	0	0	Different	NA	NA	NA	117	alive	inhospital mortality	68	101	38	36.4	6
81	inclusion	>7day readm or death	69	male	less than ECOG 3	21.5	1	1	0	0	0	0	hematologic	0	1	2	1	0	0	0	0	0	59	7	yes	yes	no	8	5	2	0	1	0	0	0	0	0	Different	50	4	alive	114	alive	inhospital mortality	89	101	24	36.5	0
82	inclusion	No adm + no death	75	male	ECOG 3 or more	17.1	0	0	0	0	0	0	hematologic	0	1	2	1	0	0	0	0	0	65	7	yes	no	no	2	3	4	NA	NA	NA	NA	NA	NA	NA	NA	NA	NA	NA	22	alive	alive	78	111	24	37.4	0
83	exclusion	No adm + no death	67	female	less than ECOG 3	21.9	1	0	0	0	0	0	hematologic	0	0	1	0	1	0	0	0	0	51	4	yes	yes	no	19	10	-6	NA	NA	NA	NA	NA	NA	NA	NA	NA	NA	NA	18	death	inhospital mortality	NA	NA	NA	NA	24
84	inclusion	<48hr readm or death	50	male	less than ECOG 3	19.2	0	0	0	0	0	0	hematologic	0	0	2	0	0	0	0	0	1	58	8	no	no	no	4	9	-1	0	1	0	0	0	0	0	Different	75	13	alive	225	alive	inhospital mortality	91	128	23	36.4	6
85	inclusion	No adm + no death	77	male	less than ECOG 3	21.8	0	0	0	0	0	0	solid	0	0	2	0	0	0	0	0	1	40	1	no	no	no	1	1	0	NA	NA	NA	NA	NA	NA	NA	NA	NA	NA	NA	10	alive	alive	67	63	17	36.3	0
86	inclusion	No adm + no death	51	male	less than ECOG 3	24.3	1	0	0	0	0	0	hematologic	0	0	1	0	1	0	0	0	0	37	3	no	no	no	2	3	0	NA	NA	NA	NA	NA	NA	NA	NA	NA	NA	NA	13	alive	alive	72	79	19	36.2	0
87	inclusion	No adm + no death	43	male	less than ECOG 3	22.1	0	0	0	0	0	0	solid	0	1	1	0	0	1	0	0	0	35	0	no	no	no	1	0	0	NA	NA	NA	NA	NA	NA	NA	NA	NA	NA	NA	10	alive	alive	77	81	21	37.2	0
88	inclusion	<7day readm or death	48	male	less than ECOG 3	23	0	0	0	0	0	0	hematologic	0	0	2	1	0	0	0	0	0	54	9	yes	no	no	3	4	5	0	0	1	0	0	0	0	Same	57	9	alive	67	alive	inhospital mortality	90	115	20	36.4	0
89	inclusion	<48hr readm or death	66	female	less than ECOG 3	20.2	1	1	0	1	0	1	solid	0	1	1	1	0	0	0	0	0	49	8	yes	no	no	2	4	4	0	0	0	0	1	0	0	Different	45	4	alive	28	alive	alive	100	79	15	36.5	0
90	inclusion	No adm + no death	73	female	less than ECOG 3	22.5	1	1	0	0	0	0	hematologic	0	1	1	1	0	0	0	0	0	53	7	yes	no	no	1	7	0	NA	NA	NA	NA	NA	NA	NA	NA	NA	NA	NA	9	alive	alive	94	85	18	36.9	6
91	inclusion	>7day readm or death	64	male	less than ECOG 3	21.3	0	0	0	0	0	0	hematologic	1	0	2	0	0	0	0	0	1	50	10	no	no	no	1	7	3	0	0	0	0	0	0	1	Same	66	9	alive	71	alive	inhospital mortality	99	88	23	37.7	0
92	inclusion	>7day readm or death	49	male	less than ECOG 3	21.9	0	0	0	0	0	0	solid	0	1	1	0	1	0	0	0	0	36	2	no	no	no	3	1	1	0	1	0	0	0	0	0	Same	49	2	death	83	alive	inhospital mortality	83	86	20	37.1	0
93	inclusion	>7day readm or death	63	female	ECOG 3 or more	24.4	0	0	0	0	0	0	solid	0	1	2	0	1	0	0	0	0	51	3	yes	yes	no	6	1	2	1	0	0	0	0	0	0	Different	NA	NA	NA	26	alive	inhospital mortality	110	98	12	37.1	0
94	inclusion	No adm + no death	66	female	less than ECOG 3	25.3	0	0	0	0	0	0	solid	0	0	1	1	0	0	0	0	0	44	3	yes	no	no	4	1	2	NA	NA	NA	NA	NA	NA	NA	NA	NA	NA	NA	26	alive	alive	70	78	14	36.6	0
95	inclusion	>7day readm or death	41	female	less than ECOG 3	23.1	0	0	0	0	0	0	solid	0	0	2	1	0	0	0	0	0	66	9	yes	yes	no	5	6	3	1	0	0	0	0	0	0	Different	NA	NA	NA	52	alive	inhospital mortality	65	85	30	37.2	0
96	inclusion	No adm + no death	73	male	less than ECOG 3	22.8	0	0	0	0	0	0	solid	0	1	2	0	0	1	0	0	0	51	2	no	no	no	1	2	0	NA	NA	NA	NA	NA	NA	NA	NA	NA	NA	NA	13	alive	alive	81	115	19	36.2	0
97	exclusion	No adm + no death	62	female	less than ECOG 3	19.9	0	0	0	0	0	0	solid	0	0	1	1	0	0	0	0	0	52	7	yes	no	no	1	4	3	NA	NA	NA	NA	NA	NA	NA	NA	NA	NA	NA	2	alive	inhospital mortality	73	133	28	38.5	0
98	inclusion	>7day readm or death	44	female	less than ECOG 3	26.4	0	0	0	0	0	0	hematologic	0	0	2	0	1	0	0	0	0	53	5	no	no	no	3	3	2	0	0	1	0	0	0	0	Different	63	7	alive	65	alive	inhospital mortality	88	84	15	36.2	0
99	exclusion	No adm + no death	69	male	less than ECOG 3	21.2	0	0	0	1	0	0	hematologic	0	0	2	0	1	0	0	0	0	50	6	yes	yes	no	18	5	1	NA	NA	NA	NA	NA	NA	NA	NA	NA	NA	NA	25	alive	inhospital mortality	96	103	28	37.2	24
100	inclusion	No adm + no death	81	male	less than ECOG 3	21.4	0	0	0	0	0	0	solid	0	1	2	1	0	0	0	0	0	63	8	yes	no	no	1	6	2	NA	NA	NA	NA	NA	NA	NA	NA	NA	NA	NA	10	alive	alive	76	65	16	36.3	0
101	exclusion	No adm + no death	64	male	less than ECOG 3	24.7	0	0	1	0	0	0	solid	0	0	2	0	0	0	1	0	0	54	10	yes	yes	no	1	12	-2	NA	NA	NA	NA	NA	NA	NA	NA	NA	NA	NA	2	death	inhospital mortality	NA	77	11	NA	24
102	inclusion	No adm + no death	55	male	less than ECOG 3	23.9	0	0	0	0	0	0	hematologic	0	1	2	1	0	0	0	0	0	56	6	yes	no	no	1	7	-1	NA	NA	NA	NA	NA	NA	NA	NA	NA	NA	NA	24	alive	alive	87	100	19	36.2	0
103	exclusion	No adm + no death	52	female	less than ECOG 3	30.6	1	0	0	0	0	0	solid	0	0	2	0	0	0	1	0	0	100	17	yes	yes	no	6	15	2	NA	NA	NA	NA	NA	NA	NA	NA	NA	NA	NA	6	death	inhospital mortality	75	125	20	36.7	24
104	exclusion	No adm + no death	57	male	less than ECOG 3	18.8	0	0	0	0	0	0	solid	1	0	2	1	0	0	0	0	0	61	9	yes	yes	yes	7	10	-1	NA	NA	NA	NA	NA	NA	NA	NA	NA	NA	NA	14	death	inhospital mortality	78	112	24	35.5	6
105	exclusion	No adm + no death	51	male	less than ECOG 3	19.3	0	1	0	0	1	0	solid	0	1	2	0	1	0	0	0	0	53	4	yes	yes	yes	10	16	-12	NA	NA	NA	NA	NA	NA	NA	NA	NA	NA	NA	26	death	inhospital mortality	NA	NA	NA	NA	24
106	inclusion	No adm + no death	38	male	less than ECOG 3	19.4	0	0	0	0	0	0	solid	1	0	2	0	0	1	0	0	0	36	7	no	no	no	1	3	4	NA	NA	NA	NA	NA	NA	NA	NA	NA	NA	NA	35	alive	alive	77	81	22	36.2	0
107	inclusion	<7day readm or death	36	female	less than ECOG 3	19.3	0	0	0	0	0	0	hematologic	1	1	2	0	1	0	0	0	0	50	7	no	no	no	3	4	3	0	1	0	0	0	0	0	Same	44	5	alive	33	alive	alive	78	80	26	37.9	0
108	inclusion	>7day readm or death	72	male	less than ECOG 3	22.9	1	0	0	0	0	0	solid	1	0	1	1	0	0	0	0	0	66	9	yes	no	no	4	5	4	1	0	0	0	0	0	0	Different	NA	NA	NA	39	alive	inhospital mortality	104	89	16	36.8	0
109	inclusion	No adm + no death	56	male	less than ECOG 3	19.3	0	0	0	0	0	0	solid	0	1	1	1	0	0	0	0	0	65	15	yes	yes	no	10	7	8	NA	NA	NA	NA	NA	NA	NA	NA	NA	NA	NA	13	alive	alive	61	73	20	37.2	0
110	exclusion	No adm + no death	65	female	less than ECOG 3	21.4	0	0	1	0	0	0	solid	0	0	1	1	0	0	0	0	0	73	9	yes	no	no	2	8	1	NA	NA	NA	NA	NA	NA	NA	NA	NA	NA	NA	4	alive	alive	70	81	12	36.2	0
111	inclusion	No adm + no death	67	male	less than ECOG 3	20.7	1	1	0	0	0	0	solid	0	1	1	0	0	1	0	0	0	41	4	no	no	no	1	4	0	NA	NA	NA	NA	NA	NA	NA	NA	NA	NA	NA	7	alive	alive	79	103	29	37.4	0
112	inclusion	>7day readm or death	84	male	less than ECOG 3	22.5	1	1	0	0	1	0	hematologic	0	1	2	0	1	0	0	0	0	66	9	no	no	yes	4	4	5	0	0	0	0	1	0	0	Different	65	3	death	41	alive	inhospital mortality	88	96	19	36.9	0
113	inclusion	<7day readm or death	43	male	less than ECOG 3	20.2	0	0	0	0	1	0	hematologic	0	1	2	0	1	0	0	0	0	58	6	no	no	no	1	7	-1	0	1	0	0	0	0	0	Same	76	12	alive	56	alive	inhospital mortality	93	127	23	38.6	0
114	exclusion	No adm + no death	71	male	less than ECOG 3	32.3	1	0	0	0	0	0	solid	0	0	1	0	1	0	0	0	0	72	13	yes	yes	no	2	9	4	NA	NA	NA	NA	NA	NA	NA	NA	NA	NA	NA	2	death	inhospital mortality	NA	NA	NA	NA	24
115	inclusion	No adm + no death	57	female	less than ECOG 3	23.2	0	0	0	0	0	1	solid	1	0	1	0	0	1	0	0	0	29	2	no	no	no	1	1	1	NA	NA	NA	NA	NA	NA	NA	NA	NA	NA	NA	11	alive	alive	93	97	16	37.7	0
116	inclusion	No adm + no death	76	male	less than ECOG 3	27.8	0	0	0	0	0	0	solid	0	1	1	1	0	0	0	0	0	86	13	yes	yes	no	13	2	11	NA	NA	NA	NA	NA	NA	NA	NA	NA	NA	NA	64	alive	alive	71	88	17	36.9	6
117	exclusion	No adm + no death	71	female	less than ECOG 3	23.3	1	0	0	0	0	0	solid	1	0	2	0	0	1	0	0	0	35	2	no	no	no	1	1	1	NA	NA	NA	NA	NA	NA	NA	NA	NA	NA	NA	21	alive	alive	98	116	21	37.2	0
118	inclusion	No adm + no death	61	male	less than ECOG 3	18.8	0	0	0	0	0	0	hematologic	0	1	2	0	1	0	0	0	0	47	2	no	no	no	1	1	1	NA	NA	NA	NA	NA	NA	NA	NA	NA	NA	NA	15	alive	alive	61	78	26	36.9	0
119	inclusion	No adm + no death	42	male	less than ECOG 3	27.1	1	1	0	0	0	0	hematologic	0	1	2	0	0	1	0	0	0	48	3	no	no	no	2	4	-1	NA	NA	NA	NA	NA	NA	NA	NA	NA	NA	NA	36	alive	alive	64	101	10	36.6	0
120	inclusion	No adm + no death	73	male	less than ECOG 3	21	0	1	0	0	0	1	solid	0	1	2	0	1	0	0	0	0	45	3	no	no	no	3	2	1	NA	NA	NA	NA	NA	NA	NA	NA	NA	NA	NA	9	alive	alive	90	129	31	36	0
121	inclusion	No adm + no death	66	male	ECOG 3 or more	29.8	0	0	0	0	0	0	solid	0	1	1	1	0	0	0	0	0	56	10	yes	yes	no	5	6	4	NA	NA	NA	NA	NA	NA	NA	NA	NA	NA	NA	9	alive	alive	87	88	18	35.5	6
122	exclusion	No adm + no death	59	male	ECOG 3 or more	18.3	0	0	0	0	0	0	hematologic	0	0	1	0	1	0	0	0	0	66	13	yes	yes	no	7	13	0	NA	NA	NA	NA	NA	NA	NA	NA	NA	NA	NA	6	death	inhospital mortality	NA	NA	NA	NA	24
123	exclusion	No adm + no death	66	male	ECOG 3 or more	23	0	0	0	0	0	0	hematologic	0	1	1	1	0	0	0	0	0	63	13	yes	yes	no	34	10	3	NA	NA	NA	NA	NA	NA	NA	NA	NA	NA	NA	34	death	inhospital mortality	35	102	5	37.2	24
124	inclusion	No adm + no death	49	male	less than ECOG 3	20.9	0	1	0	0	0	0	hematologic	0	1	1	1	0	0	0	0	0	70	14	yes	yes	yes	12	8	6	NA	NA	NA	NA	NA	NA	NA	NA	NA	NA	NA	30	alive	alive	86	81	15	37	6
125	exclusion	No adm + no death	78	male	less than ECOG 3	23.5	0	0	0	0	0	0	hematologic	1	0	2	1	0	0	0	0	0	81	14	yes	yes	yes	1	12	2	NA	NA	NA	NA	NA	NA	NA	NA	NA	NA	NA	8	death	inhospital mortality	97	102	15	36.5	14
126	inclusion	No adm + no death	73	male	ECOG 3 or more	19.4	0	0	0	0	0	0	solid	0	0	1	0	1	0	0	0	0	42	2	no	no	no	2	2	0	NA	NA	NA	NA	NA	NA	NA	NA	NA	NA	NA	24	alive	alive	90	107	17	36.3	0
127	exclusion	No adm + no death	70	male	less than ECOG 3	24.9	0	0	0	0	0	0	solid	0	1	2	1	0	0	0	0	0	63	9	yes	yes	yes	9	18	-9	NA	NA	NA	NA	NA	NA	NA	NA	NA	NA	NA	16	death	inhospital mortality	78	120	20	38.3	24
128	inclusion	No adm + no death	67	male	less than ECOG 3	25.7	1	0	0	0	0	0	solid	0	1	1	0	0	0	0	0	1	53	7	yes	no	yes	2	4	3	NA	NA	NA	NA	NA	NA	NA	NA	NA	NA	NA	6	alive	alive	62	60	19	37.2	0
129	exclusion	No adm + no death	72	male	less than ECOG 3	20	0	0	0	0	0	0	hematologic	0	1	2	0	1	0	0	0	0	77	6	no	yes	no	74	1	5	NA	NA	NA	NA	NA	NA	NA	NA	NA	NA	NA	98	alive	alive	NA	NA	NA	NA	0
130	inclusion	No adm + no death	45	female	less than ECOG 3	17.6	0	0	0	0	0	0	solid	0	1	1	0	0	0	0	1	0	48	5	no	yes	no	4	1	4	NA	NA	NA	NA	NA	NA	NA	NA	NA	NA	NA	26	alive	alive	83	48	13	36.3	0
131	exclusion	No adm + no death	30	male	less than ECOG 3	23.2	0	0	0	0	0	0	hematologic	1	0	1	0	0	0	0	0	1	63	15	yes	yes	yes	21	17	-2	NA	NA	NA	NA	NA	NA	NA	NA	NA	NA	NA	20	death	inhospital mortality	81	119	30	35.2	14
132	inclusion	<7day readm or death	82	male	less than ECOG 3	22.8	1	0	1	0	0	0	solid	0	0	2	0	1	0	0	0	0	79	8	no	no	no	4	4	4	0	0	0	0	0	1	0	Different	88	9	alive	99	alive	inhospital mortality	107	98	23	36.9	6
133	inclusion	No adm + no death	64	male	less than ECOG 3	23.3	0	0	0	0	0	0	hematologic	0	1	2	1	0	0	0	0	0	62	11	yes	no	no	1	6	5	NA	NA	NA	NA	NA	NA	NA	NA	NA	NA	NA	35	alive	alive	89	106	18	38.5	0
134	inclusion	No adm + no death	64	female	less than ECOG 3	26.6	0	0	1	0	0	0	solid	0	1	2	1	0	0	0	0	0	60	6	yes	no	no	2	8	-2	NA	NA	NA	NA	NA	NA	NA	NA	NA	NA	NA	41	alive	alive	68	78	12	37	6
135	inclusion	<48hr readm or death	69	male	less than ECOG 3	24.6	1	0	0	0	0	0	solid	0	1	1	1	0	0	0	0	0	40	8	yes	yes	no	2	2	6	0	1	0	0	0	0	0	Different	61	3	alive	10	alive	alive	91	131	30	37.2	6
136	exclusion	No adm + no death	66	male	less than ECOG 3	19.6	0	0	0	0	0	0	solid	0	0	1	0	1	0	0	0	0	58	11	yes	yes	no	31	7	4	NA	NA	NA	NA	NA	NA	NA	NA	NA	NA	NA	30	death	inhospital mortality	79	129	34	37.3	24
137	inclusion	<48hr readm or death	64	male	less than ECOG 3	24.7	0	0	0	1	0	0	solid	1	0	2	0	0	1	0	0	0	46	4	no	yes	no	3	3	1	0	0	0	1	0	0	0	Same	78	9	death	9	alive	inhospital mortality	87	124	36	37.3	0
138	inclusion	No adm + no death	78	female	ECOG 3 or more	23.3	0	0	0	0	0	0	hematologic	0	1	1	1	0	0	0	0	0	63	12	yes	no	no	3	5	7	NA	NA	NA	NA	NA	NA	NA	NA	NA	NA	NA	67	alive	alive	97	87	17	36.2	6
139	exclusion	No adm + no death	51	male	less than ECOG 3	17.6	0	0	0	0	0	0	solid	0	0	1	0	1	0	0	0	0	47	2	yes	yes	yes	9	3	-1	NA	NA	NA	NA	NA	NA	NA	NA	NA	NA	NA	8	death	inhospital mortality	70	132	26	37.6	6
140	inclusion	<7day readm or death	20	male	less than ECOG 3	28.1	0	0	0	0	0	0	hematologic	1	0	1	0	0	0	0	1	0	21	1	no	no	no	2	0	1	0	0	0	0	0	1	0	Same	27	0	alive	159	alive	alive	85	91	16	36.3	0
141	inclusion	No adm + no death	68	male	less than ECOG 3	21.3	0	0	0	1	0	0	solid	0	1	1	1	0	0	0	0	0	58	8	yes	yes	no	40	4	4	NA	NA	NA	NA	NA	NA	NA	NA	NA	NA	NA	39	alive	alive	73	114	28	37.1	6
142	exclusion	No adm + no death	48	male	less than ECOG 3	27.8	0	0	0	0	0	0	hematologic	0	1	2	0	0	0	0	0	1	70	13	no	yes	no	21	16	-3	NA	NA	NA	NA	NA	NA	NA	NA	NA	NA	NA	38	death	inhospital mortality	NA	NA	NA	NA	24
143	inclusion	No adm + no death	30	female	ECOG 3 or more	22.4	0	0	0	1	0	0	solid	1	1	2	0	0	1	0	0	0	37	0	no	no	no	3	0	0	NA	NA	NA	NA	NA	NA	NA	NA	NA	NA	NA	91	alive	alive	94	111	14	36.8	0
144	exclusion	No adm + no death	70	female	less than ECOG 3	21.5	0	0	0	0	0	0	solid	0	0	1	0	1	0	0	0	0	62	6	yes	yes	no	29	5	1	NA	NA	NA	NA	NA	NA	NA	NA	NA	NA	NA	28	death	inhospital mortality	NA	NA	NA	NA	24
145	inclusion	No adm + no death	57	male	less than ECOG 3	24.5	0	0	0	0	0	0	solid	0	1	1	0	0	1	0	0	0	38	1	no	no	no	2	0	1	NA	NA	NA	NA	NA	NA	NA	NA	NA	NA	NA	5	alive	alive	92	100	21	37.2	0
146	inclusion	>7day readm or death	67	male	ECOG 3 or more	19.3	0	0	0	0	0	0	solid	1	0	2	0	1	0	0	0	0	43	5	yes	yes	no	8	3	2	1	0	0	0	0	0	0	Different	NA	NA	NA	20	alive	inhospital mortality	87	94	14	36.5	0
147	inclusion	No adm + no death	76	male	less than ECOG 3	27.4	1	0	0	0	0	0	hematologic	0	1	1	1	0	0	0	0	0	56	4	yes	no	no	1	4	0	NA	NA	NA	NA	NA	NA	NA	NA	NA	NA	NA	13	alive	alive	104	69	17	36.3	6
148	inclusion	<7day readm or death	67	male	less than ECOG 3	24.2	0	0	0	0	0	0	solid	0	1	1	1	0	0	0	0	0	68	9	no	no	no	3	5	4	0	0	0	0	0	0	1	Different	45	6	alive	36	alive	alive	106	105	17	36.6	6
149	inclusion	>7day readm or death	65	female	less than ECOG 3	22.5	0	0	0	0	0	0	solid	0	1	1	0	0	1	0	0	0	44	2	no	no	no	8	1	1	1	0	0	0	0	0	0	Different	NA	NA	NA	61	alive	inhospital mortality	71	91	25	36.7	0
150	exclusion	No adm + no death	51	male	less than ECOG 3	20.9	0	0	0	0	0	0	hematologic	0	0	2	1	0	0	0	0	0	91	14	yes	yes	yes	1	13	1	NA	NA	NA	NA	NA	NA	NA	NA	NA	NA	NA	43	death	inhospital mortality	NA	NA	NA	NA	24
151	inclusion	>7day readm or death	48	male	less than ECOG 3	14.6	0	0	0	0	0	0	solid	0	0	2	0	1	0	0	0	0	62	4	no	yes	no	15	1	3	0	0	1	0	0	0	0	Different	46	4	alive	69	alive	alive	90	97	21	36.3	0
152	inclusion	No adm + no death	70	female	less than ECOG 3	21.3	0	0	0	0	0	0	solid	0	0	2	0	1	0	0	0	0	46	1	yes	yes	no	6	0	1	NA	NA	NA	NA	NA	NA	NA	NA	NA	NA	NA	16	alive	alive	107	80	15	36.2	0
153	inclusion	>7day readm or death	39	female	less than ECOG 3	21.3	0	0	0	0	0	0	solid	0	0	1	0	1	0	0	0	0	57	5	no	yes	no	3	3	2	1	0	0	0	0	0	0	Different	NA	NA	NA	22	alive	inhospital mortality	93	148	32	37.2	6
154	inclusion	No adm + no death	75	male	less than ECOG 3	18.2	0	0	0	0	0	0	hematologic	0	1	1	1	0	0	0	0	0	50	4	yes	no	no	5	6	-2	NA	NA	NA	NA	NA	NA	NA	NA	NA	NA	NA	17	alive	alive	101	89	17	37	6
155	inclusion	No adm + no death	69	female	less than ECOG 3	17.8	0	0	0	0	0	0	solid	0	1	1	0	0	0	0	0	1	36	4	no	no	no	4	1	3	NA	NA	NA	NA	NA	NA	NA	NA	NA	NA	NA	5	alive	alive	73	71	16	37.3	0
156	exclusion	No adm + no death	52	female	less than ECOG 3	25.4	0	0	0	0	0	0	solid	0	0	1	1	0	0	0	0	0	61	8	yes	no	yes	4	9	-1	NA	NA	NA	NA	NA	NA	NA	NA	NA	NA	NA	5	alive	inhospital mortality	103	128	22	36.7	24
157	exclusion	No adm + no death	69	female	less than ECOG 3	21	0	1	0	0	0	0	solid	0	0	1	0	0	1	0	0	0	68	9	yes	yes	yes	1	12	-3	NA	NA	NA	NA	NA	NA	NA	NA	NA	NA	NA	0	death	inhospital mortality	NA	NA	NA	NA	24
158	exclusion	No adm + no death	74	female	ECOG 3 or more	24.2	1	1	0	0	0	0	hematologic	0	1	2	0	0	0	0	0	1	62	10	yes	no	yes	6	10	0	NA	NA	NA	NA	NA	NA	NA	NA	NA	NA	NA	9	death	inhospital mortality	42	51	19	34.2	24
159	inclusion	No adm + no death	64	male	less than ECOG 3	21.9	0	0	1	0	0	0	solid	0	0	1	0	0	0	1	0	0	46	8	no	no	no	3	6	2	NA	NA	NA	NA	NA	NA	NA	NA	NA	NA	NA	15	alive	alive	71	78	10	36	0
160	inclusion	<7day readm or death	63	male	less than ECOG 3	24.8	1	1	0	1	0	0	solid	0	1	1	1	0	0	0	0	0	49	4	no	yes	no	9	1	3	0	1	0	0	0	0	0	Different	54	5	alive	45	alive	alive	78	80	15	35.8	0
161	exclusion	No adm + no death	71	male	ECOG 3 or more	20.8	0	1	0	1	0	0	hematologic	1	1	2	1	0	0	0	0	0	77	11	yes	yes	no	1	9	2	NA	NA	NA	NA	NA	NA	NA	NA	NA	NA	NA	54	death	inhospital mortality	NA	NA	NA	NA	24
162	inclusion	<7day readm or death	81	male	less than ECOG 3	16.5	0	0	0	0	0	0	hematologic	0	0	2	1	0	0	0	0	0	59	6	no	no	no	7	4	2	0	1	0	0	0	0	0	Different	84	9	alive	35	alive	alive	87	102	19	36.7	0
163	inclusion	<48hr readm or death	49	male	ECOG 3 or more	20.5	0	0	0	0	0	0	hematologic	0	0	1	0	1	0	0	0	0	45	7	no	no	no	2	9	-2	0	0	0	0	0	0	1	Different	69	9	alive	20	alive	inhospital mortality	66	66	17	37	6
164	inclusion	>7day readm or death	67	male	less than ECOG 3	27.1	0	0	0	0	0	0	solid	0	1	1	0	0	1	0	0	0	44	2	yes	yes	no	8	2	0	0	0	1	0	0	0	0	Different	79	11	alive	50	alive	inhospital mortality	63	96	25	36.2	0
165	inclusion	>7day readm or death	60	female	less than ECOG 3	24.4	0	0	0	1	0	0	hematologic	0	0	2	1	0	0	0	0	0	50	7	yes	no	no	1	10	-3	0	1	0	0	0	0	0	Different	91	13	alive	175	alive	inhospital mortality	81	92	17	36.5	0
166	inclusion	No adm + no death	56	female	less than ECOG 3	22.5	0	0	0	0	0	0	solid	0	0	2	0	1	0	0	0	0	48	2	yes	yes	no	16	1	1	NA	NA	NA	NA	NA	NA	NA	NA	NA	NA	NA	38	alive	alive	91	120	25	36.5	6
167	inclusion	No adm + no death	54	female	less than ECOG 3	20.9	0	0	0	0	0	0	hematologic	0	1	2	1	0	0	0	0	0	53	7	yes	no	no	2	7	0	NA	NA	NA	NA	NA	NA	NA	NA	NA	NA	NA	18	alive	alive	69	77	16	36.6	0
168	inclusion	<48hr readm or death	83	male	less than ECOG 3	27.8	1	1	0	1	0	0	hematologic	1	1	1	0	0	1	0	0	0	57	8	yes	yes	no	20	8	0	0	0	1	0	0	0	0	Different	107	16	alive	83	alive	inhospital mortality	71	88	25	37.2	24
169	inclusion	No adm + no death	51	female	less than ECOG 3	19.7	0	0	0	0	0	0	solid	0	1	1	1	0	0	0	0	0	46	7	yes	no	no	3	3	4	NA	NA	NA	NA	NA	NA	NA	NA	NA	NA	NA	9	alive	alive	99	97	20	37.7	0
170	exclusion	No adm + no death	53	male	less than ECOG 3	29.9	0	0	0	0	0	0	solid	0	1	2	0	0	1	0	0	0	40	2	yes	yes	no	12	10	-8	NA	NA	NA	NA	NA	NA	NA	NA	NA	NA	NA	16	death	inhospital mortality	NA	NA	NA	NA	24
171	inclusion	No adm + no death	85	male	less than ECOG 3	21.5	0	0	0	1	0	0	solid	0	1	1	0	0	1	0	0	0	34	1	no	no	no	2	0	1	NA	NA	NA	NA	NA	NA	NA	NA	NA	NA	NA	8	alive	alive	77	94	22	36.5	0
172	inclusion	No adm + no death	58	male	less than ECOG 3	17.8	1	0	0	0	0	0	solid	0	1	2	0	0	0	1	0	0	54	3	yes	yes	no	6	7	-4	NA	NA	NA	NA	NA	NA	NA	NA	NA	NA	NA	34	alive	alive	126	104	13	37.3	6
173	inclusion	No adm + no death	69	male	ECOG 3 or more	21.3	0	0	0	0	0	0	solid	0	1	1	0	0	1	0	0	0	49	7	yes	yes	no	1	4	3	NA	NA	NA	NA	NA	NA	NA	NA	NA	NA	NA	40	alive	alive	89	117	19	36.6	6
174	exclusion	No adm + no death	72	male	less than ECOG 3	22.5	0	0	0	0	0	0	solid	0	0	1	1	0	0	0	0	0	71	9	yes	yes	yes	2	12	-3	NA	NA	NA	NA	NA	NA	NA	NA	NA	NA	NA	1	death	inhospital mortality	NA	NA	NA	NA	24
175	inclusion	No adm + no death	50	male	less than ECOG 3	22.9	0	0	0	0	0	0	solid	0	1	1	0	1	0	0	0	0	36	2	no	yes	no	2	1	1	NA	NA	NA	NA	NA	NA	NA	NA	NA	NA	NA	9	alive	alive	89	101	16	36.5	0
176	exclusion	No adm + no death	67	female	less than ECOG 3	20.8	1	0	1	0	0	0	solid	0	0	2	0	0	0	1	0	0	73	9	yes	no	no	2	7	2	NA	NA	NA	NA	NA	NA	NA	NA	NA	NA	NA	29	alive	inhospital mortality	111	112	22	37.2	14
177	inclusion	<48hr readm or death	48	male	less than ECOG 3	19.8	0	0	1	0	1	1	solid	1	0	1	0	0	0	0	0	1	69	9	yes	no	yes	5	10	-1	0	0	1	0	0	0	0	Different	83	15	alive	11	alive	alive	69	54	15	36.2	6
178	inclusion	>7day readm or death	68	male	less than ECOG 3	18.2	1	1	0	1	0	0	solid	0	0	1	0	1	0	0	0	0	40	7	no	no	no	2	6	1	0	0	0	0	0	1	0	Different	75	9	alive	37	alive	alive	97	108	26	37	6
179	inclusion	No adm + no death	79	male	less than ECOG 3	21.5	0	0	0	1	0	0	solid	0	0	2	0	0	0	1	0	0	63	4	yes	no	no	3	6	-2	NA	NA	NA	NA	NA	NA	NA	NA	NA	NA	NA	30	alive	alive	95	89	20	37.2	0
180	exclusion	No adm + no death	66	male	less than ECOG 3	26.2	0	0	0	0	0	0	solid	0	1	1	0	0	0	1	0	0	60	5	yes	yes	no	6	3	2	NA	NA	NA	NA	NA	NA	NA	NA	NA	NA	NA	6	death	inhospital mortality	89	113	16	38	14
181	inclusion	No adm + no death	62	female	less than ECOG 3	25.8	1	0	1	0	0	0	solid	0	0	2	1	0	0	0	0	0	56	11	yes	no	no	3	4	7	NA	NA	NA	NA	NA	NA	NA	NA	NA	NA	NA	15	alive	alive	81	86	19	37.1	0
182	exclusion	No adm + no death	69	male	less than ECOG 3	21.2	0	0	0	0	0	0	solid	0	1	1	0	0	1	0	0	0	45	5	yes	yes	no	22	10	-5	NA	NA	NA	NA	NA	NA	NA	NA	NA	NA	NA	22	death	inhospital mortality	62	126	18	37.3	6
183	exclusion	No adm + no death	72	male	ECOG 3 or more	18.6	0	0	0	0	0	0	solid	0	0	1	0	1	0	0	0	0	53	5	yes	yes	no	35	8	-3	NA	NA	NA	NA	NA	NA	NA	NA	NA	NA	NA	34	death	inhospital mortality	57	113	30	37.2	24
184	exclusion	No adm + no death	19	female	less than ECOG 3	20.7	0	0	0	0	0	0	hematologic	1	1	2	0	0	0	0	0	1	54	12	yes	yes	yes	6	14	-2	NA	NA	NA	NA	NA	NA	NA	NA	NA	NA	NA	19	death	inhospital mortality	NA	NA	NA	NA	24
185	inclusion	No adm + no death	79	female	less than ECOG 3	18	0	1	0	0	0	0	solid	0	1	2	0	1	0	0	0	0	64	6	yes	yes	yes	13	5	1	NA	NA	NA	NA	NA	NA	NA	NA	NA	NA	NA	33	alive	alive	112	74	23	36.4	0
186	inclusion	No adm + no death	69	female	less than ECOG 3	30.3	1	0	0	0	0	0	solid	0	1	1	0	0	1	0	0	0	44	2	no	no	no	1	0	2	NA	NA	NA	NA	NA	NA	NA	NA	NA	NA	NA	6	alive	alive	76	83	22	37.2	0
187	exclusion	No adm + no death	67	male	ECOG 3 or more	22	0	0	0	1	1	0	solid	0	1	1	0	1	0	0	0	0	47	6	yes	yes	yes	16	10	-4	NA	NA	NA	NA	NA	NA	NA	NA	NA	NA	NA	16	death	inhospital mortality	50	116	15	36.9	24
188	inclusion	>7day readm or death	45	female	less than ECOG 3	20.3	0	0	0	0	0	0	solid	0	1	2	0	0	1	0	0	0	42	2	no	no	no	1	2	0	1	0	0	0	0	0	0	Different	NA	NA	NA	21	alive	inhospital mortality	101	95	29	36.8	0
189	exclusion	No adm + no death	66	male	less than ECOG 3	21.8	0	0	0	0	0	0	solid	0	0	1	0	0	1	0	0	0	87	13	yes	yes	no	1	11	2	NA	NA	NA	NA	NA	NA	NA	NA	NA	NA	NA	0	death	inhospital mortality	NA	NA	NA	NA	6
190	inclusion	No adm + no death	67	female	less than ECOG 3	22.8	0	0	0	0	0	0	hematologic	0	1	2	0	0	0	0	0	1	44	4	no	no	yes	2	5	-1	NA	NA	NA	NA	NA	NA	NA	NA	NA	NA	NA	9	alive	alive	121	89	15	37.2	0
191	exclusion	No adm + no death	68	male	less than ECOG 3	23.8	0	0	0	0	0	0	hematologic	0	1	2	0	0	0	0	0	1	106	15	yes	yes	yes	2	13	2	NA	NA	NA	NA	NA	NA	NA	NA	NA	NA	NA	23	alive	alive	66	78	22	35.8	24
192	inclusion	No adm + no death	69	male	less than ECOG 3	21.4	1	0	0	1	1	0	solid	0	0	2	0	1	0	0	0	0	77	11	yes	yes	no	3	3	8	NA	NA	NA	NA	NA	NA	NA	NA	NA	NA	NA	10	alive	alive	134	97	24	36.7	6
193	exclusion	No adm + no death	63	male	less than ECOG 3	23.2	0	1	0	0	0	0	hematologic	0	1	1	1	0	0	0	0	0	80	12	yes	yes	no	1	12	0	NA	NA	NA	NA	NA	NA	NA	NA	NA	NA	NA	1	death	inhospital mortality	75	135	16	38	24
194	inclusion	No adm + no death	50	female	less than ECOG 3	18.8	0	0	0	0	0	0	solid	0	1	1	1	0	0	0	0	0	53	9	yes	no	no	7	8	1	NA	NA	NA	NA	NA	NA	NA	NA	NA	NA	NA	50	alive	alive	93	141	29	36.6	6
195	inclusion	No adm + no death	72	male	less than ECOG 3	24.9	1	0	0	0	0	0	solid	0	0	2	1	0	0	0	0	0	59	8	yes	no	no	2	6	2	NA	NA	NA	NA	NA	NA	NA	NA	NA	NA	NA	21	alive	alive	63	107	25	37.1	0
196	inclusion	<7day readm or death	76	male	less than ECOG 3	22.2	1	0	0	0	1	0	solid	0	1	1	1	0	0	0	0	0	62	5	yes	yes	no	6	5	0	0	1	0	0	0	0	0	Different	79	14	alive	63	alive	alive	115	88	22	37.1	6
197	inclusion	>7day readm or death	70	male	less than ECOG 3	19.3	0	0	1	0	0	1	solid	1	0	2	0	1	0	0	0	0	78	11	yes	yes	no	10	6	5	1	0	0	0	0	0	0	Different	NA	NA	NA	25	alive	inhospital mortality	92	112	27	36.6	6
198	exclusion	No adm + no death	62	male	less than ECOG 3	19.1	0	0	0	0	0	0	solid	0	1	1	0	1	0	0	0	0	80	7	yes	yes	no	5	12	-5	NA	NA	NA	NA	NA	NA	NA	NA	NA	NA	NA	5	death	inhospital mortality	NA	NA	NA	NA	24
199	inclusion	<7day readm or death	64	male	less than ECOG 3	22.8	0	0	0	0	0	1	solid	0	0	2	0	1	0	0	0	0	41	3	no	yes	no	3	1	2	0	1	0	0	0	0	0	Same	35	3	alive	21	alive	alive	93	90	13	36.5	0
200	inclusion	No adm + no death	86	male	ECOG 3 or more	18.3	0	0	0	0	0	0	hematologic	0	1	2	0	0	0	0	1	0	72	6	yes	yes	no	55	2	4	NA	NA	NA	NA	NA	NA	NA	NA	NA	NA	NA	133	alive	alive	124	70	17	35.9	6
201	exclusion	No adm + no death	75	female	ECOG 3 or more	33.7	0	0	1	0	1	0	solid	0	0	2	1	0	0	0	0	0	86	18	yes	yes	yes	2	12	6	NA	NA	NA	NA	NA	NA	NA	NA	NA	NA	NA	15	death	inhospital mortality	NA	NA	NA	NA	24
202	exclusion	No adm + no death	51	female	less than ECOG 3	17.6	0	0	0	0	0	0	hematologic	0	0	2	0	1	0	0	0	0	60	10	no	yes	no	4	9	1	NA	NA	NA	NA	NA	NA	NA	NA	NA	NA	NA	7	alive	alive	110	103	25	37.6	6
203	inclusion	No adm + no death	28	female	less than ECOG 3	18.9	0	0	0	0	0	0	hematologic	1	0	1	0	0	1	0	0	0	27	2	no	no	no	2	2	0	NA	NA	NA	NA	NA	NA	NA	NA	NA	NA	NA	11	alive	alive	61	104	28	37.1	0
204	inclusion	No adm + no death	64	male	less than ECOG 3	22.6	0	0	0	0	0	0	solid	0	0	1	0	0	1	0	0	0	28	2	no	no	no	1	1	1	NA	NA	NA	NA	NA	NA	NA	NA	NA	NA	NA	1	alive	alive	81	83	16	37.3	0
205	exclusion	No adm + no death	84	male	less than ECOG 3	19.1	0	0	0	0	0	0	solid	0	0	2	0	0	0	0	0	1	107	15	yes	yes	yes	1	17	-2	NA	NA	NA	NA	NA	NA	NA	NA	NA	NA	NA	4	death	inhospital mortality	NA	NA	NA	NA	24
206	inclusion	<7day readm or death	25	female	less than ECOG 3	19.1	0	0	0	0	0	0	hematologic	0	1	2	1	0	0	0	0	0	67	11	yes	yes	no	24	7	4	0	1	0	0	0	0	0	Different	71	12	death	57	alive	inhospital mortality	84	84	24	36.8	0
207	exclusion	No adm + no death	71	female	ECOG 3 or more	19.2	1	0	0	0	0	0	solid	0	1	1	0	1	0	0	0	0	52	2	no	yes	no	4	4	-2	NA	NA	NA	NA	NA	NA	NA	NA	NA	NA	NA	5	alive	inhospital mortality	92	135	23	37.5	24
208	exclusion	No adm + no death	72	male	less than ECOG 3	22.6	0	0	0	0	0	0	solid	0	1	1	0	1	0	0	0	0	75	9	yes	yes	no	3	8	1	NA	NA	NA	NA	NA	NA	NA	NA	NA	NA	NA	2	alive	alive	81	92	20	36.6	24
209	exclusion	No adm + no death	57	male	less than ECOG 3	16	0	0	1	0	0	0	solid	0	1	1	0	0	1	0	0	0	60	6	no	yes	no	15	8	-2	NA	NA	NA	NA	NA	NA	NA	NA	NA	NA	NA	15	death	inhospital mortality	NA	NA	NA	NA	24
210	inclusion	No adm + no death	30	male	less than ECOG 3	18.9	0	0	0	0	0	0	hematologic	1	1	2	0	0	0	0	1	0	43	2	yes	yes	no	21	5	-3	NA	NA	NA	NA	NA	NA	NA	NA	NA	NA	NA	265	alive	alive	87	93	24	38.3	6
211	exclusion	No adm + no death	53	male	less than ECOG 3	23.3	0	0	0	0	0	0	hematologic	0	0	2	0	0	0	1	0	0	67	9	yes	yes	yes	4	13	-4	NA	NA	NA	NA	NA	NA	NA	NA	NA	NA	NA	41	death	inhospital mortality	NA	NA	NA	NA	24
212	exclusion	No adm + no death	68	male	less than ECOG 3	27.3	0	0	1	1	0	0	solid	0	0	2	1	0	0	0	0	0	50	8	yes	yes	yes	1	14	-6	NA	NA	NA	NA	NA	NA	NA	NA	NA	NA	NA	2	alive	alive	123	100	25	35.3	24
213	exclusion	No adm + no death	58	female	ECOG 3 or more	18.7	0	0	0	0	0	0	solid	0	1	1	0	0	1	0	0	0	63	8	yes	yes	no	2	7	1	NA	NA	NA	NA	NA	NA	NA	NA	NA	NA	NA	3	alive	inhospital mortality	78	131	33	37.4	0
214	inclusion	No adm + no death	69	female	less than ECOG 3	19.3	0	0	0	0	0	0	hematologic	0	1	1	0	1	0	0	0	0	36	2	no	no	no	3	1	1	NA	NA	NA	NA	NA	NA	NA	NA	NA	NA	NA	11	alive	alive	112	149	26	37.1	0
215	exclusion	No adm + no death	49	male	ECOG 3 or more	21.5	0	0	0	0	0	0	hematologic	0	1	2	0	1	0	0	0	0	102	19	yes	yes	yes	12	17	2	NA	NA	NA	NA	NA	NA	NA	NA	NA	NA	NA	38	death	inhospital mortality	45	106	20	34.6	24
216	exclusion	No adm + no death	60	male	less than ECOG 3	20.7	0	1	0	0	0	0	solid	0	0	1	0	1	0	0	0	0	63	10	yes	yes	no	3	5	5	NA	NA	NA	NA	NA	NA	NA	NA	NA	NA	NA	3	alive	alive	95	144	37	37.3	0
217	inclusion	No adm + no death	71	male	ECOG 3 or more	20.8	0	0	0	0	1	0	hematologic	0	0	2	1	0	0	0	0	0	55	7	no	no	no	1	5	2	NA	NA	NA	NA	NA	NA	NA	NA	NA	NA	NA	19	alive	alive	57	96	20	38.9	0
218	inclusion	No adm + no death	61	male	ECOG 3 or more	22.4	1	1	0	0	0	0	hematologic	0	1	2	0	1	0	0	0	0	89	12	yes	yes	no	5	6	6	NA	NA	NA	NA	NA	NA	NA	NA	NA	NA	NA	125	alive	alive	93	104	23	36.7	6
219	inclusion	No adm + no death	79	male	less than ECOG 3	22.7	0	0	0	0	0	0	hematologic	0	1	1	1	0	0	0	0	0	53	9	yes	no	no	3	6	3	NA	NA	NA	NA	NA	NA	NA	NA	NA	NA	NA	17	alive	alive	107	85	19	37.5	6
220	inclusion	No adm + no death	74	female	ECOG 3 or more	20.2	1	0	0	0	1	0	solid	0	0	2	0	1	0	0	0	0	48	7	no	no	no	1	4	3	NA	NA	NA	NA	NA	NA	NA	NA	NA	NA	NA	42	alive	alive	68	72	17	37.1	0
221	exclusion	No adm + no death	62	male	less than ECOG 3	23.7	0	0	0	0	0	0	hematologic	0	1	2	1	0	0	0	0	0	80	13	yes	yes	no	15	16	-3	NA	NA	NA	NA	NA	NA	NA	NA	NA	NA	NA	20	death	inhospital mortality	71	120	20	36.9	24
222	inclusion	<48hr readm or death	58	male	less than ECOG 3	16.8	1	0	0	0	0	1	solid	0	1	1	0	0	1	0	0	0	64	11	yes	yes	yes	25	2	9	0	1	0	0	0	0	0	Different	92	15	death	65	alive	inhospital mortality	99	94	29	35.9	0
223	inclusion	No adm + no death	66	female	less than ECOG 3	23.7	0	0	0	0	0	1	hematologic	1	0	1	0	1	0	0	0	0	41	3	no	no	no	6	2	1	NA	NA	NA	NA	NA	NA	NA	NA	NA	NA	NA	16	alive	alive	75	99	15	38	6
224	inclusion	No adm + no death	65	male	less than ECOG 3	26.2	0	0	0	0	0	0	solid	0	1	1	1	0	0	0	0	0	47	6	yes	no	no	2	0	6	NA	NA	NA	NA	NA	NA	NA	NA	NA	NA	NA	18	alive	alive	82	91	23	36.5	0
225	exclusion	No adm + no death	68	female	less than ECOG 3	26.6	0	0	0	0	0	0	hematologic	1	0	2	0	1	0	0	0	0	53	6	yes	yes	yes	17	12	-6	NA	NA	NA	NA	NA	NA	NA	NA	NA	NA	NA	18	death	inhospital mortality	43	99	25	35.8	24
226	inclusion	No adm + no death	64	male	less than ECOG 3	34.3	0	1	0	0	1	0	hematologic	1	0	1	0	0	0	0	0	1	40	4	no	yes	no	16	2	2	NA	NA	NA	NA	NA	NA	NA	NA	NA	NA	NA	23	alive	alive	108	66	19	36.7	6
227	inclusion	No adm + no death	71	male	less than ECOG 3	24.9	0	0	0	0	0	0	solid	0	0	2	1	0	0	0	0	0	57	4	yes	no	no	1	4	0	NA	NA	NA	NA	NA	NA	NA	NA	NA	NA	NA	14	alive	alive	81	101	21	36.1	6
228	inclusion	No adm + no death	69	male	less than ECOG 3	29.4	0	0	0	0	0	0	solid	0	1	1	1	0	0	0	0	0	67	9	yes	yes	no	21	2	7	NA	NA	NA	NA	NA	NA	NA	NA	NA	NA	NA	21	alive	alive	94	110	18	36.7	6
229	inclusion	No adm + no death	42	female	less than ECOG 3	21.8	0	0	0	0	0	0	solid	0	0	1	0	0	1	0	0	0	35	0	no	no	no	2	0	0	NA	NA	NA	NA	NA	NA	NA	NA	NA	NA	NA	7	alive	alive	87	85	17	36.1	0
230	inclusion	No adm + no death	25	male	less than ECOG 3	20.5	0	0	0	1	0	0	hematologic	1	0	1	1	0	0	0	0	0	44	11	yes	no	no	3	5	6	NA	NA	NA	NA	NA	NA	NA	NA	NA	NA	NA	59	alive	alive	97	107	33	36.7	0
231	exclusion	No adm + no death	21	female	less than ECOG 3	17.4	0	0	0	0	0	0	hematologic	1	1	2	0	0	0	1	0	0	74	11	yes	yes	yes	7	19	-8	NA	NA	NA	NA	NA	NA	NA	NA	NA	NA	NA	22	death	inhospital mortality	NA	40	NA	NA	24
232	inclusion	>7day readm or death	74	female	ECOG 3 or more	20.5	0	1	0	0	0	0	hematologic	0	0	2	0	1	0	0	0	0	67	8	yes	yes	yes	19	9	-1	0	1	0	0	0	0	0	Same	83	13	alive	51	alive	inhospital mortality	77	78	25	36.7	6
233	exclusion	No adm + no death	60	female	less than ECOG 3	22.8	0	1	0	1	0	0	hematologic	0	0	2	1	0	0	0	0	0	76	9	yes	yes	no	2	14	-5	NA	NA	NA	NA	NA	NA	NA	NA	NA	NA	NA	76	death	inhospital mortality	83	119	26	37.8	24
234	inclusion	No adm + no death	79	male	less than ECOG 3	24.1	0	0	0	0	0	0	hematologic	0	0	1	0	1	0	0	0	0	45	2	no	no	no	3	0	2	NA	NA	NA	NA	NA	NA	NA	NA	NA	NA	NA	7	alive	alive	82	60	22	36	0
235	inclusion	No adm + no death	58	male	less than ECOG 3	22.4	0	0	0	0	0	0	solid	0	1	1	0	0	1	0	0	0	40	0	no	no	no	2	1	-1	NA	NA	NA	NA	NA	NA	NA	NA	NA	NA	NA	7	alive	alive	69	110	33	36.7	0
236	exclusion	No adm + no death	53	male	less than ECOG 3	25.5	0	1	0	0	0	0	hematologic	1	1	2	0	0	0	0	0	1	66	15	yes	yes	yes	8	16	-1	NA	NA	NA	NA	NA	NA	NA	NA	NA	NA	NA	11	death	inhospital mortality	42	88	20	36.1	24
237	exclusion	No adm + no death	53	male	less than ECOG 3	21.6	0	0	0	0	0	0	solid	0	1	1	0	1	0	0	0	0	60	11	yes	yes	no	16	10	1	NA	NA	NA	NA	NA	NA	NA	NA	NA	NA	NA	15	death	inhospital mortality	84	122	27	37.2	6
238	inclusion	No adm + no death	75	female	less than ECOG 3	25.6	0	0	0	0	0	0	solid	0	1	2	0	0	1	0	0	0	57	2	no	no	no	1	1	1	NA	NA	NA	NA	NA	NA	NA	NA	NA	NA	NA	9	alive	alive	101	132	28	36.6	0
239	exclusion	No adm + no death	62	male	less than ECOG 3	17.5	0	0	0	0	0	0	hematologic	0	1	2	1	0	0	0	0	0	79	8	yes	yes	no	7	17	-9	NA	NA	NA	NA	NA	NA	NA	NA	NA	NA	NA	20	alive	alive	78	118	27	37.9	14
240	inclusion	>7day readm or death	65	female	less than ECOG 3	16.5	0	0	0	1	0	0	hematologic	0	1	2	0	1	0	0	0	0	56	6	yes	yes	no	13	2	4	0	1	0	0	0	0	0	Same	57	2	alive	457	alive	inhospital mortality	82	89	23	36.9	0
241	inclusion	No adm + no death	66	female	less than ECOG 3	21.5	1	0	1	0	0	0	solid	1	0	1	1	0	0	0	0	0	48	8	yes	no	no	3	3	5	NA	NA	NA	NA	NA	NA	NA	NA	NA	NA	NA	17	alive	alive	83	80	19	36.3	0
242	exclusion	No adm + no death	49	female	less than ECOG 3	22.2	0	0	0	0	0	0	solid	0	1	1	1	0	0	0	0	0	76	14	yes	yes	yes	4	12	2	NA	NA	NA	NA	NA	NA	NA	NA	NA	NA	NA	3	death	inhospital mortality	64	118	25	34.1	24
243	inclusion	No adm + no death	53	male	less than ECOG 3	25.2	0	0	0	0	0	0	solid	0	1	2	0	1	0	0	0	0	55	6	yes	no	no	3	2	4	NA	NA	NA	NA	NA	NA	NA	NA	NA	NA	NA	15	alive	alive	82	104	14	36.5	0
244	inclusion	No adm + no death	78	male	less than ECOG 3	24.7	0	0	0	0	0	0	solid	0	1	1	0	1	0	0	0	0	64	5	yes	yes	no	7	2	3	NA	NA	NA	NA	NA	NA	NA	NA	NA	NA	NA	20	alive	alive	84	90	22	36.6	0
245	inclusion	>7day readm or death	55	female	less than ECOG 3	23	1	0	0	0	1	0	hematologic	0	0	2	1	0	0	0	0	0	72	8	yes	no	no	6	8	0	0	0	1	0	0	0	0	Same	82	15	alive	108	alive	inhospital mortality	95	113	13	36.6	6
246	inclusion	No adm + no death	69	male	less than ECOG 3	19.4	0	0	0	0	0	0	solid	1	0	1	0	0	0	0	0	1	22	2	no	no	no	1	0	2	NA	NA	NA	NA	NA	NA	NA	NA	NA	NA	NA	12	alive	alive	76	64	19	36	0
247	exclusion	No adm + no death	77	male	ECOG 3 or more	22	0	0	0	0	0	0	solid	0	0	1	0	1	0	0	0	0	74	12	yes	yes	no	21	10	2	NA	NA	NA	NA	NA	NA	NA	NA	NA	NA	NA	20	death	inhospital mortality	NA	NA	NA	NA	24
248	inclusion	No adm + no death	73	male	less than ECOG 3	26.9	0	0	0	1	0	0	solid	1	0	1	0	0	1	0	0	0	26	2	no	no	no	1	2	0	NA	NA	NA	NA	NA	NA	NA	NA	NA	NA	NA	7	alive	alive	83	80	19	36.9	0
249	inclusion	No adm + no death	76	male	less than ECOG 3	26.7	0	1	0	0	0	0	solid	0	1	1	0	0	1	0	0	0	44	3	no	no	no	2	3	0	NA	NA	NA	NA	NA	NA	NA	NA	NA	NA	NA	3	alive	alive	80	79	21	36.2	0
250	inclusion	No adm + no death	19	male	less than ECOG 3	23.5	0	0	0	0	0	0	hematologic	0	1	2	0	1	0	0	0	0	33	2	no	no	no	1	2	0	NA	NA	NA	NA	NA	NA	NA	NA	NA	NA	NA	7	alive	alive	60	89	22	36	0
251	exclusion	No adm + no death	52	male	less than ECOG 3	22.6	0	0	0	0	0	0	solid	0	1	1	1	0	0	0	0	0	65	9	yes	yes	yes	1	7	2	NA	NA	NA	NA	NA	NA	NA	NA	NA	NA	NA	0	death	inhospital mortality	88	145	34	37.8	0
252	inclusion	No adm + no death	52	male	less than ECOG 3	26.1	0	0	0	0	0	0	solid	0	0	2	0	1	0	0	0	0	56	4	no	yes	no	52	2	2	NA	NA	NA	NA	NA	NA	NA	NA	NA	NA	NA	52	alive	alive	70	110	24	36.2	6
253	inclusion	No adm + no death	63	male	less than ECOG 3	17.3	0	0	0	0	0	0	solid	0	1	2	1	0	0	0	0	0	54	6	no	yes	no	17	2	4	NA	NA	NA	NA	NA	NA	NA	NA	NA	NA	NA	59	alive	alive	79	99	24	36.7	0
254	exclusion	No adm + no death	63	male	less than ECOG 3	23	0	0	0	0	0	1	solid	0	0	1	0	0	1	0	0	0	49	4	yes	no	no	2	7	-3	NA	NA	NA	NA	NA	NA	NA	NA	NA	NA	NA	1	death	inhospital mortality	76	120	30	35.7	6
255	inclusion	No adm + no death	45	female	less than ECOG 3	25.6	0	0	0	0	0	0	solid	0	1	2	0	1	0	0	0	0	37	2	no	no	no	2	1	1	NA	NA	NA	NA	NA	NA	NA	NA	NA	NA	NA	48	alive	alive	100	80	40	37.4	6
256	inclusion	No adm + no death	63	male	less than ECOG 3	24.5	0	0	0	0	0	0	solid	1	0	1	0	0	1	0	0	0	22	2	no	no	no	2	2	0	NA	NA	NA	NA	NA	NA	NA	NA	33	5	NA	17	alive	alive	82	94	16	36.6	0
257	inclusion	<7day readm or death	39	male	ECOG 3 or more	25.7	1	0	0	0	0	0	solid	0	1	2	1	0	0	0	0	0	45	9	yes	yes	no	8	2	7	0	0	0	0	1	0	0	Different	27	3	alive	227	alive	inhospital mortality	93	116	16	37.2	0
258	inclusion	No adm + no death	67	male	less than ECOG 3	25.1	0	0	0	0	0	0	solid	0	0	1	0	0	1	0	0	0	44	2	no	no	no	2	1	1	NA	NA	NA	NA	NA	NA	NA	NA	NA	NA	NA	14	alive	alive	87	112	16	36.6	0
259	inclusion	>7day readm or death	59	male	less than ECOG 3	20.7	0	1	0	0	1	0	hematologic	0	0	2	0	1	0	0	0	0	49	6	no	yes	no	1	5	1	0	1	0	0	0	0	0	Same	57	6	alive	98	alive	alive	96	101	27	37	0
260	exclusion	No adm + no death	58	female	ECOG 3 or more	20.7	0	0	0	0	0	0	hematologic	0	1	2	0	0	1	0	0	0	61	9	yes	yes	yes	4	17	-8	NA	NA	NA	NA	NA	NA	NA	NA	NA	NA	NA	37	death	inhospital mortality	66	76	45	37.6	24
261	exclusion	No adm + no death	79	male	less than ECOG 3	19.6	0	0	1	0	0	0	solid	0	0	2	0	0	0	0	0	1	71	12	yes	yes	yes	14	17	-5	NA	NA	NA	NA	NA	NA	NA	NA	NA	NA	NA	14	death	inhospital mortality	NA	NA	NA	NA	24
262	inclusion	No adm + no death	66	male	less than ECOG 3	25.8	0	0	0	1	0	0	hematologic	0	1	2	0	0	0	0	1	0	65	8	yes	yes	no	29	15	-7	NA	NA	NA	NA	NA	NA	NA	NA	NA	NA	NA	43	alive	alive	83	108	30	36.3	14
263	exclusion	No adm + no death	54	male	less than ECOG 3	24.8	0	0	0	0	0	0	solid	1	0	2	1	0	0	0	0	0	48	6	yes	yes	no	16	6	0	NA	NA	NA	NA	NA	NA	NA	NA	NA	NA	NA	16	alive	alive	82	94	12	37	14
264	exclusion	No adm + no death	63	male	less than ECOG 3	22.7	0	0	0	0	0	0	solid	0	0	2	0	1	0	0	0	0	75	9	yes	yes	no	5	8	1	NA	NA	NA	NA	NA	NA	NA	NA	NA	NA	NA	26	death	inhospital mortality	72	129	17	37.8	24
265	inclusion	No adm + no death	40	male	less than ECOG 3	24.9	0	0	0	0	0	0	hematologic	1	0	1	0	0	1	0	0	0	31	4	no	no	no	7	1	3	NA	NA	NA	NA	NA	NA	NA	NA	NA	NA	NA	20	alive	alive	83	92	16	36.3	0
266	inclusion	>7day readm or death	37	female	ECOG 3 or more	21.6	0	0	0	0	0	0	solid	0	0	1	0	1	0	0	0	0	40	5	no	yes	no	20	4	1	1	0	0	0	0	0	0	Different	NA	NA	NA	34	alive	inhospital mortality	88	126	23	37.4	0
267	inclusion	No adm + no death	67	female	less than ECOG 3	17.2	1	0	0	0	0	0	solid	0	1	1	1	0	0	0	0	0	52	6	yes	no	no	1	6	0	NA	NA	NA	NA	NA	NA	NA	NA	NA	NA	NA	28	alive	alive	102	71	17	36.6	0
268	inclusion	No adm + no death	51	female	less than ECOG 3	21.9	0	0	0	0	0	0	solid	0	0	1	0	1	0	0	0	0	38	4	no	yes	no	2	1	3	NA	NA	NA	NA	NA	NA	NA	NA	NA	NA	NA	26	alive	alive	70	107	26	37.1	0
269	inclusion	>7day readm or death	75	male	less than ECOG 3	25.3	0	0	0	0	0	0	hematologic	0	1	1	1	0	0	0	0	0	64	5	yes	no	no	1	4	1	0	0	0	1	0	0	0	Different	70	12	alive	21	alive	inhospital mortality	82	98	20	37.2	0
270	inclusion	No adm + no death	68	male	less than ECOG 3	21.7	1	0	0	0	0	0	solid	0	1	1	1	0	0	0	0	0	68	9	yes	yes	no	10	5	4	NA	NA	NA	NA	NA	NA	NA	NA	NA	NA	NA	21	alive	alive	92	119	30	36.2	0
271	inclusion	No adm + no death	73	male	less than ECOG 3	19.1	0	0	0	0	0	0	solid	0	1	1	1	0	0	0	0	0	46	5	yes	no	no	3	4	1	NA	NA	NA	NA	NA	NA	NA	NA	NA	NA	NA	42	alive	alive	63	59	17	35.7	0
272	inclusion	No adm + no death	47	male	less than ECOG 3	22.5	0	0	0	0	0	0	solid	0	1	1	0	0	1	0	0	0	43	1	no	no	no	2	0	1	NA	NA	NA	NA	NA	NA	NA	NA	NA	NA	NA	2	alive	alive	78	74	20	36.7	0
273	exclusion	No adm + no death	76	male	ECOG 3 or more	20.3	0	0	0	0	0	0	hematologic	1	0	2	1	0	0	0	0	0	62	7	yes	no	no	6	14	-7	NA	NA	NA	NA	NA	NA	NA	NA	NA	NA	NA	16	death	inhospital mortality	56	70	26	NA	24
274	inclusion	No adm + no death	66	female	less than ECOG 3	23.4	0	0	0	0	0	0	solid	0	1	1	0	0	1	0	0	0	43	1	no	no	no	1	2	-1	NA	NA	NA	NA	NA	NA	NA	NA	NA	NA	NA	16	alive	alive	68	85	29	37.3	0
275	inclusion	No adm + no death	74	male	less than ECOG 3	17.7	0	0	0	0	0	0	solid	0	0	1	0	1	0	0	0	0	42	5	no	yes	no	7	1	4	NA	NA	NA	NA	NA	NA	NA	NA	NA	NA	NA	15	alive	alive	94	98	16	37.3	0
276	inclusion	>7day readm or death	50	male	less than ECOG 3	21.9	0	0	0	0	0	0	solid	0	0	1	0	1	0	0	0	0	40	2	no	no	no	2	1	1	0	1	0	0	0	0	0	Same	50	4	alive	57	alive	alive	78	62	19	36	0
277	exclusion	No adm + no death	57	male	less than ECOG 3	22.1	0	0	0	0	0	0	hematologic	1	1	2	0	1	0	0	0	0	92	16	yes	yes	yes	1	16	0	NA	NA	NA	NA	NA	NA	NA	NA	NA	NA	NA	2	death	inhospital mortality	NA	NA	NA	NA	24
278	inclusion	No adm + no death	56	male	less than ECOG 3	18.2	0	0	0	0	0	0	solid	0	1	1	1	0	0	0	0	0	46	6	yes	no	no	2	6	0	NA	NA	NA	NA	NA	NA	NA	NA	NA	NA	NA	53	alive	alive	102	99	16	36.8	0
279	exclusion	No adm + no death	60	male	less than ECOG 3	22.7	0	0	0	0	0	0	solid	0	1	2	0	1	0	0	0	0	60	5	no	yes	no	24	4	1	NA	NA	NA	NA	NA	NA	NA	NA	NA	NA	NA	24	death	inhospital mortality	71	130	14	36.8	6
280	inclusion	No adm + no death	57	female	less than ECOG 3	24.2	0	1	0	1	0	0	solid	0	1	1	0	0	1	0	0	0	29	2	yes	yes	no	8	1	1	NA	NA	NA	NA	NA	NA	NA	NA	NA	NA	NA	16	alive	alive	88	96	16	36.1	0
281	inclusion	>7day readm or death	54	male	less than ECOG 3	20.7	0	0	0	0	0	0	solid	0	1	1	1	0	0	0	0	0	71	12	yes	yes	no	3	4	8	1	0	0	0	0	0	0	Different	NA	NA	NA	20	alive	inhospital mortality	71	111	13	36.7	0
282	inclusion	No adm + no death	52	male	less than ECOG 3	22.3	0	0	0	0	0	0	hematologic	0	0	2	0	0	0	0	0	1	53	8	no	no	yes	7	6	2	NA	NA	NA	NA	NA	NA	NA	NA	NA	NA	NA	35	alive	alive	105	96	18	37.2	0
283	inclusion	No adm + no death	44	female	less than ECOG 3	16.1	0	0	0	0	0	0	solid	0	1	2	0	1	0	0	0	0	59	4	yes	yes	yes	30	0	4	NA	NA	NA	NA	NA	NA	NA	NA	NA	NA	NA	49	alive	alive	76	85	24	36.6	0
284	exclusion	No adm + no death	67	male	less than ECOG 3	22.6	0	0	0	0	0	0	hematologic	0	1	2	0	1	0	0	0	0	44	4	yes	yes	no	20	13	-9	NA	NA	NA	NA	NA	NA	NA	NA	NA	NA	NA	22	death	inhospital mortality	59	125	30	37.6	24
285	exclusion	No adm + no death	68	male	less than ECOG 3	23.7	0	0	0	0	0	0	solid	0	1	1	1	0	0	0	0	0	97	15	yes	yes	yes	1	16	-1	NA	NA	NA	NA	NA	NA	NA	NA	NA	NA	NA	0	death	inhospital mortality	NA	NA	NA	NA	24
286	inclusion	No adm + no death	41	female	less than ECOG 3	19.1	0	0	0	0	0	0	solid	0	1	1	0	0	1	0	0	0	35	1	no	no	no	1	2	-1	NA	NA	NA	NA	NA	NA	NA	NA	NA	NA	NA	4	alive	alive	57	87	21	38.2	0
287	exclusion	No adm + no death	58	male	less than ECOG 3	27.1	0	0	1	0	0	0	solid	0	0	1	1	0	0	0	0	0	45	8	yes	yes	yes	5	18	-10	NA	NA	NA	NA	NA	NA	NA	NA	NA	NA	NA	4	death	inhospital mortality	66	115	15	35.9	24
288	exclusion	No adm + no death	30	female	less than ECOG 3	18.3	0	1	0	0	0	0	hematologic	0	0	1	0	1	0	0	0	0	54	7	yes	yes	yes	2	14	-7	NA	NA	NA	NA	NA	NA	NA	NA	NA	NA	NA	2	death	inhospital mortality	NA	NA	NA	NA	24
289	inclusion	>7day readm or death	72	male	less than ECOG 3	19	0	0	0	0	0	1	solid	1	0	2	0	1	0	0	0	0	41	4	yes	yes	no	14	4	0	0	1	0	0	0	0	0	Same	57	4	alive	98	alive	alive	66	74	20	36.5	0
290	inclusion	No adm + no death	56	female	less than ECOG 3	22.1	0	0	0	0	0	0	solid	0	1	2	0	0	0	0	1	0	29	2	no	no	no	3	2	0	NA	NA	NA	NA	NA	NA	NA	NA	NA	NA	NA	16	alive	alive	92	69	20	36.8	0
291	exclusion	No adm + no death	71	female	less than ECOG 3	29.3	0	0	0	0	0	0	hematologic	0	0	1	1	0	0	0	0	0	57	9	yes	yes	yes	7	15	-6	NA	NA	NA	NA	NA	NA	NA	NA	NA	NA	NA	6	death	inhospital mortality	NA	83	10	NA	24
292	inclusion	No adm + no death	75	male	less than ECOG 3	14.5	0	0	0	0	0	0	solid	1	0	1	0	0	1	0	0	0	34	1	no	no	no	3	1	0	NA	NA	NA	NA	NA	NA	NA	NA	NA	NA	NA	16	alive	alive	69	96	19	36.8	0
293	inclusion	>7day readm or death	56	male	less than ECOG 3	22.4	0	1	0	0	0	0	solid	0	0	2	0	1	0	0	0	0	37	4	no	yes	no	3	2	2	0	1	0	0	0	0	0	Same	44	2	alive	65	alive	alive	89	98	11	35.9	0
294	inclusion	<48hr readm or death	38	male	less than ECOG 3	19.7	0	0	0	0	0	0	hematologic	0	0	1	1	0	0	0	0	0	43	8	no	no	no	2	5	3	0	1	0	0	0	0	0	Different	48	8	alive	26	alive	alive	61	81	18	35.8	6
295	inclusion	No adm + no death	72	female	less than ECOG 3	28	1	0	0	0	0	0	solid	0	1	1	1	0	0	0	0	0	89	15	yes	yes	yes	11	1	14	NA	NA	NA	NA	NA	NA	NA	NA	NA	NA	NA	20	alive	alive	81	88	18	36.1	0
296	exclusion	No adm + no death	63	female	less than ECOG 3	24.6	0	0	0	0	0	0	solid	0	0	1	0	0	1	0	0	0	46	7	yes	no	no	2	12	-5	NA	NA	NA	NA	NA	NA	NA	NA	NA	NA	NA	2	death	inhospital mortality	63	93	26	NA	6
297	inclusion	No adm + no death	40	female	less than ECOG 3	22.8	1	0	0	0	0	0	hematologic	0	0	2	0	1	0	0	0	0	47	6	no	yes	no	6	4	2	NA	NA	NA	NA	NA	NA	NA	NA	NA	NA	NA	20	alive	alive	94	88	13	37.2	0
298	inclusion	No adm + no death	71	male	less than ECOG 3	22.9	0	0	0	0	0	0	solid	0	1	2	0	0	1	0	0	0	43	1	no	no	no	1	0	1	NA	NA	NA	NA	NA	NA	NA	NA	NA	NA	NA	8	alive	alive	74	113	11	36.6	0
299	inclusion	No adm + no death	31	male	less than ECOG 3	17.9	0	0	0	0	0	0	hematologic	0	1	2	1	0	0	0	0	0	48	11	yes	yes	no	2	5	6	NA	NA	NA	NA	NA	NA	NA	NA	NA	NA	NA	28	alive	alive	82	82	18	36.3	0
300	exclusion	No adm + no death	56	male	ECOG 3 or more	18.4	0	0	0	0	0	0	solid	0	1	2	0	1	0	0	0	0	68	9	yes	yes	no	14	9	0	NA	NA	NA	NA	NA	NA	NA	NA	NA	NA	NA	18	death	inhospital mortality	41	126	16	37.2	14
301	exclusion	No adm + no death	63	male	less than ECOG 3	27.7	0	0	0	0	0	0	hematologic	0	0	1	0	1	0	0	0	0	70	11	yes	yes	no	12	13	-2	NA	NA	NA	NA	NA	NA	NA	NA	NA	NA	NA	11	death	inhospital mortality	60	118	24	35.9	24
302	exclusion	No adm + no death	63	male	less than ECOG 3	22.7	0	0	0	0	0	0	hematologic	0	1	2	1	0	0	0	0	0	90	13	yes	yes	no	1	14	-1	NA	NA	NA	NA	NA	NA	NA	NA	NA	NA	NA	12	death	inhospital mortality	74	145	16	38	6
303	inclusion	No adm + no death	58	female	less than ECOG 3	18	0	0	0	0	0	0	hematologic	1	1	2	1	0	0	0	0	0	55	7	no	no	no	1	6	1	NA	NA	NA	NA	NA	NA	NA	NA	NA	NA	NA	54	alive	alive	102	85	21	36	0
304	inclusion	No adm + no death	82	male	less than ECOG 3	17.5	0	1	0	0	0	0	hematologic	0	1	1	1	0	0	0	0	0	55	8	yes	no	no	6	3	5	NA	NA	NA	NA	NA	NA	NA	NA	NA	NA	NA	21	alive	alive	84	94	25	37.2	0
305	exclusion	No adm + no death	41	female	less than ECOG 3	18.1	0	0	0	0	0	0	hematologic	0	0	1	1	0	0	0	0	0	68	13	yes	yes	yes	6	14	-1	NA	NA	NA	NA	NA	NA	NA	NA	NA	NA	NA	6	death	inhospital mortality	96	145	22	NA	14
306	exclusion	No adm + no death	46	male	ECOG 3 or more	21.7	0	0	1	0	0	0	hematologic	0	0	2	1	0	0	0	0	0	103	17	yes	yes	no	2	16	1	NA	NA	NA	NA	NA	NA	NA	NA	NA	NA	NA	7	death	inhospital mortality	61	121	19	NA	24
307	exclusion	No adm + no death	71	male	less than ECOG 3	16.6	0	0	1	0	0	0	solid	0	0	2	0	0	0	0	0	1	97	12	yes	yes	no	1	11	1	NA	NA	NA	NA	NA	NA	NA	NA	NA	NA	NA	8	death	inhospital mortality	73	126	30	34.2	6
308	exclusion	No adm + no death	69	male	ECOG 3 or more	24.1	1	0	0	1	0	0	solid	0	1	1	1	0	0	0	0	0	63	9	yes	yes	yes	27	8	1	NA	NA	NA	NA	NA	NA	NA	NA	NA	NA	NA	27	death	inhospital mortality	66	132	22	36.7	6
309	exclusion	No adm + no death	56	male	less than ECOG 3	23.4	0	0	0	0	0	0	solid	0	1	1	1	0	0	0	0	0	82	13	yes	yes	no	1	13	0	NA	NA	NA	NA	NA	NA	NA	NA	NA	NA	NA	0	death	inhospital mortality	NA	NA	NA	NA	24
310	exclusion	No adm + no death	52	male	less than ECOG 3	27.4	0	0	0	0	0	0	hematologic	0	0	2	0	0	0	0	0	1	87	16	yes	yes	yes	17	14	2	NA	NA	NA	NA	NA	NA	NA	NA	NA	NA	NA	83	death	inhospital mortality	63	93	25	35.1	6
311	inclusion	No adm + no death	39	male	less than ECOG 3	17.1	0	0	0	0	0	0	solid	0	1	1	1	0	0	0	0	0	66	10	yes	yes	no	4	6	4	NA	NA	NA	NA	NA	NA	NA	NA	NA	NA	NA	99	alive	alive	69	109	25	37.5	0
312	inclusion	No adm + no death	75	female	less than ECOG 3	26.5	1	0	0	0	0	0	hematologic	0	1	2	1	0	0	0	0	0	66	4	yes	no	no	4	1	3	NA	NA	NA	NA	NA	NA	NA	NA	NA	NA	NA	33	alive	alive	94	99	19	37.3	0
313	inclusion	<48hr readm or death	78	male	less than ECOG 3	24	1	0	0	0	0	0	hematologic	0	1	1	1	0	0	0	0	0	69	9	yes	yes	no	28	5	4	0	0	1	0	0	0	0	Same	80	12	alive	40	alive	inhospital mortality	92	137	27	37.1	0
314	inclusion	>7day readm or death	77	male	ECOG 3 or more	18.8	1	0	0	1	0	0	hematologic	1	0	2	0	0	0	0	1	0	43	2	yes	no	no	5	3	-1	0	0	1	0	0	0	0	Different	72	5	alive	121	alive	alive	103	108	25	36.5	14
315	inclusion	No adm + no death	68	female	less than ECOG 3	17.6	0	0	0	0	1	0	hematologic	0	0	1	0	0	1	0	0	0	32	2	no	no	no	2	2	0	NA	NA	NA	NA	NA	NA	NA	NA	NA	NA	NA	4	alive	alive	76	94	22	36.4	0
316	inclusion	No adm + no death	48	female	less than ECOG 3	18.6	0	1	0	0	0	0	solid	0	0	2	0	1	0	0	0	0	71	6	yes	yes	no	7	8	-2	NA	NA	NA	NA	NA	NA	NA	NA	NA	NA	NA	54	alive	alive	81	121	30	37.6	0
317	exclusion	No adm + no death	56	male	less than ECOG 3	22.4	0	0	0	0	0	0	solid	0	0	2	0	1	0	0	0	0	55	5	yes	yes	no	10	5	0	NA	NA	NA	NA	NA	NA	NA	NA	NA	NA	NA	19	alive	inhospital mortality	61	62	18	35.4	6
318	inclusion	No adm + no death	67	male	less than ECOG 3	20.6	0	0	0	0	0	0	solid	0	1	1	1	0	0	0	0	0	54	9	yes	no	no	3	7	2	NA	NA	NA	NA	NA	NA	NA	NA	NA	NA	NA	8	alive	alive	84	101	21	36.5	0
319	inclusion	>7day readm or death	63	male	less than ECOG 3	16.4	1	0	0	1	0	0	hematologic	1	1	2	0	0	0	1	0	0	80	10	yes	yes	no	3	6	4	0	0	0	1	0	0	0	Different	43	4	alive	67	alive	alive	91	105	23	36.4	0
320	inclusion	No adm + no death	81	female	less than ECOG 3	19.6	0	1	0	0	0	0	solid	0	0	1	0	0	1	0	0	0	39	3	no	no	no	2	2	1	NA	NA	NA	NA	NA	NA	NA	NA	NA	NA	NA	36	alive	alive	89	112	22	35.4	6
321	inclusion	No adm + no death	74	female	less than ECOG 3	23.5	0	0	0	0	0	0	solid	0	1	1	0	1	0	0	0	0	86	12	yes	yes	no	16	1	11	NA	NA	NA	NA	NA	NA	NA	NA	NA	NA	NA	50	alive	alive	80	93	28	36.8	6
322	exclusion	No adm + no death	49	female	less than ECOG 3	28	0	0	0	0	0	0	solid	0	1	1	0	0	0	0	0	1	36	8	yes	yes	no	1	13	-5	NA	NA	NA	NA	NA	NA	NA	NA	NA	NA	NA	1	death	inhospital mortality	NA	NA	NA	NA	24
323	exclusion	No adm + no death	61	female	less than ECOG 3	24.5	0	0	0	0	0	0	hematologic	0	0	2	0	0	0	0	1	0	93	13	yes	yes	no	3	9	4	NA	NA	NA	NA	NA	NA	NA	NA	NA	NA	NA	55	alive	alive	49	128	15	36.8	24
324	exclusion	No adm + no death	74	female	less than ECOG 3	28.9	0	0	0	0	0	0	solid	0	0	1	1	0	0	0	0	0	49	7	yes	yes	yes	13	13	-6	NA	NA	NA	NA	NA	NA	NA	NA	NA	NA	NA	12	death	inhospital mortality	NA	NA	NA	NA	24
325	exclusion	No adm + no death	66	male	ECOG 3 or more	23	0	0	0	0	0	0	solid	0	0	1	0	1	0	0	0	0	54	4	no	yes	no	14	8	-4	NA	NA	NA	NA	NA	NA	NA	NA	NA	NA	NA	14	death	inhospital mortality	120	125	25	37.3	24
326	inclusion	No adm + no death	73	female	ECOG 3 or more	19.1	0	1	0	0	1	0	solid	1	0	2	0	0	1	0	0	0	60	9	yes	yes	yes	26	6	3	NA	NA	NA	NA	NA	NA	NA	NA	47	NA	NA	111	alive	alive	88	111	21	35.8	6
327	inclusion	<48hr readm or death	57	female	less than ECOG 3	27	0	0	0	0	0	0	solid	0	1	2	0	0	1	0	0	0	58	4	yes	yes	no	2	7	-3	0	0	0	0	0	1	0	Different	77	15	death	8	alive	inhospital mortality	100	117	11	37.8	6
328	inclusion	No adm + no death	55	male	ECOG 3 or more	20.3	0	0	0	0	0	0	hematologic	1	0	2	0	1	0	0	0	0	62	9	no	yes	no	11	5	4	NA	NA	NA	NA	NA	NA	NA	NA	NA	NA	NA	32	alive	alive	95	87	17	36.8	0
329	inclusion	No adm + no death	75	male	less than ECOG 3	21.1	1	0	1	0	0	0	solid	0	0	1	1	0	0	0	0	0	49	4	yes	no	no	2	2	2	NA	NA	NA	NA	NA	NA	NA	NA	NA	NA	NA	20	alive	alive	64	52	15	36.9	0
330	inclusion	No adm + no death	50	female	less than ECOG 3	32.5	0	0	0	0	0	0	hematologic	0	1	1	1	0	0	0	0	0	42	6	yes	no	no	2	3	3	NA	NA	NA	NA	NA	NA	NA	NA	NA	NA	NA	10	alive	alive	96	107	22	38.8	0
331	inclusion	No adm + no death	46	male	less than ECOG 3	20.1	0	0	0	0	0	0	hematologic	0	1	2	1	0	0	0	0	0	43	3	no	no	no	1	2	1	NA	NA	NA	NA	NA	NA	NA	NA	NA	NA	NA	9	alive	alive	69	55	18	35.2	6
332	exclusion	No adm + no death	66	male	less than ECOG 3	24.1	0	0	0	0	0	0	solid	0	0	2	0	1	0	0	0	0	60	9	yes	yes	no	16	14	-5	NA	NA	NA	NA	NA	NA	NA	NA	NA	NA	NA	22	death	inhospital mortality	71	99	13	36.5	24
333	inclusion	>7day readm or death	33	male	less than ECOG 3	20.4	0	0	0	0	0	0	hematologic	0	0	1	0	0	0	0	1	0	44	2	no	no	no	1	1	1	0	0	1	0	0	0	0	Different	73	12	alive	158	alive	inhospital mortality	77	142	21	36.9	0
334	inclusion	No adm + no death	59	male	less than ECOG 3	18.8	0	0	0	0	0	0	solid	0	0	1	0	0	1	0	0	0	37	2	no	no	no	2	1	1	NA	NA	NA	NA	NA	NA	NA	NA	NA	NA	NA	9	alive	alive	63	75	16	36.4	0
335	exclusion	No adm + no death	57	male	less than ECOG 3	29.7	0	1	0	0	0	0	hematologic	1	0	1	0	0	0	0	0	1	68	13	yes	yes	yes	3	16	-3	NA	NA	NA	NA	NA	NA	NA	NA	NA	NA	NA	2	death	inhospital mortality	77	134	22	35.9	24
336	exclusion	No adm + no death	75	female	less than ECOG 3	21.6	1	0	0	0	0	0	hematologic	0	1	2	1	0	0	0	0	0	73	11	yes	yes	yes	11	12	-1	NA	NA	NA	NA	NA	NA	NA	NA	NA	NA	NA	11	death	inhospital mortality	57	89	17	37.6	24
337	inclusion	No adm + no death	75	male	less than ECOG 3	22.3	0	0	0	0	0	0	solid	0	1	2	1	0	0	0	0	0	61	6	yes	no	no	1	5	1	NA	NA	NA	NA	NA	NA	NA	NA	NA	NA	NA	24	alive	alive	96	94	15	36.7	6
338	inclusion	No adm + no death	70	female	less than ECOG 3	25.7	1	0	0	0	0	0	solid	0	0	2	1	0	0	0	0	0	62	3	yes	no	no	2	3	0	NA	NA	NA	NA	NA	NA	NA	NA	NA	NA	NA	18	alive	alive	64	85	16	36.3	0
339	inclusion	No adm + no death	44	female	less than ECOG 3	19.5	0	0	0	0	0	0	solid	0	1	1	1	0	0	0	0	0	50	4	no	no	yes	5	1	3	NA	NA	NA	NA	NA	NA	NA	NA	NA	NA	NA	22	alive	alive	72	91	19	37.3	0
340	exclusion	No adm + no death	47	male	ECOG 3 or more	29.6	0	0	1	0	0	0	solid	0	0	2	0	0	0	1	0	0	64	15	yes	no	no	4	12	3	NA	NA	NA	NA	NA	NA	NA	NA	NA	NA	NA	20	alive	inhospital mortality	85	74	8	36.3	6
341	exclusion	No adm + no death	51	male	less than ECOG 3	22.1	0	0	0	0	0	0	hematologic	1	1	2	1	0	0	0	0	0	85	12	yes	yes	yes	6	16	-4	NA	NA	NA	NA	NA	NA	NA	NA	NA	NA	NA	25	death	inhospital mortality	74	114	35	36.3	24
342	inclusion	No adm + no death	43	male	less than ECOG 3	21.9	0	0	0	0	0	0	solid	1	0	1	0	0	1	0	0	0	43	3	no	no	no	4	0	3	NA	NA	NA	NA	NA	NA	NA	NA	NA	NA	NA	14	alive	alive	93	79	24	36.5	0
343	exclusion	No adm + no death	49	male	less than ECOG 3	26.7	0	0	1	0	0	0	solid	0	0	1	0	0	0	0	1	0	81	19	yes	yes	no	6	19	0	NA	NA	NA	NA	NA	NA	NA	NA	NA	NA	NA	5	death	inhospital mortality	44	74	13	36	24
344	inclusion	No adm + no death	51	female	less than ECOG 3	18.1	0	0	0	0	0	0	solid	0	0	2	0	1	0	0	0	0	45	4	no	no	no	5	2	2	NA	NA	NA	NA	NA	NA	NA	NA	NA	NA	NA	35	alive	alive	80	65	20	36.4	6
345	exclusion	No adm + no death	64	male	ECOG 3 or more	14.7	1	0	0	0	0	0	solid	0	1	1	0	1	0	0	0	0	95	15	yes	yes	yes	1	14	1	NA	NA	NA	NA	NA	NA	NA	NA	NA	NA	NA	1	death	inhospital mortality	84	81	18	34.6	24
346	inclusion	No adm + no death	70	male	less than ECOG 3	20.9	0	0	0	0	0	1	solid	0	0	1	1	0	0	0	0	0	31	3	yes	no	no	1	3	0	NA	NA	NA	NA	NA	NA	NA	NA	NA	NA	NA	4	alive	alive	95	85	24	36.1	0
347	exclusion	No adm + no death	63	male	less than ECOG 3	25.5	0	0	0	0	0	0	hematologic	1	0	2	0	0	0	0	0	1	73	7	yes	yes	no	16	4	3	NA	NA	NA	NA	NA	NA	NA	NA	NA	NA	NA	20	alive	alive	93	82	14	36.4	24
348	exclusion	No adm + no death	44	male	ECOG 3 or more	21.6	0	0	0	0	0	0	hematologic	0	0	2	0	1	0	0	0	0	84	12	yes	yes	no	13	15	-3	NA	NA	NA	NA	NA	NA	NA	NA	NA	NA	NA	14	death	inhospital mortality	NA	NA	NA	NA	24
349	exclusion	No adm + no death	68	male	less than ECOG 3	30.6	1	0	0	0	1	0	solid	0	1	1	1	0	0	0	0	0	74	15	yes	no	yes	4	12	3	NA	NA	NA	NA	NA	NA	NA	NA	NA	NA	NA	3	death	inhospital mortality	59	82	19	34.8	6
350	inclusion	No adm + no death	48	male	less than ECOG 3	18.4	0	0	0	0	0	0	hematologic	1	0	1	1	0	0	0	0	0	47	9	yes	no	no	2	5	4	NA	NA	NA	NA	NA	NA	NA	NA	NA	NA	NA	37	alive	alive	71	53	18	36.1	6
351	exclusion	No adm + no death	78	male	less than ECOG 3	19.8	1	0	0	0	0	1	hematologic	1	0	2	0	1	0	0	0	0	76	11	yes	yes	yes	16	12	-1	NA	NA	NA	NA	NA	NA	NA	NA	NA	NA	NA	18	death	inhospital mortality	NA	NA	NA	NA	24
352	inclusion	>7day readm or death	78	male	less than ECOG 3	20.2	0	0	0	0	0	0	solid	0	1	1	0	1	0	0	0	0	77	10	yes	yes	no	10	1	9	0	1	0	0	0	0	0	Same	76	7	death	36	alive	inhospital mortality	79	103	21	36.3	0
353	inclusion	No adm + no death	56	male	less than ECOG 3	26.4	0	0	0	0	0	0	hematologic	0	0	2	1	0	0	0	0	0	70	8	no	yes	no	2	6	2	NA	NA	NA	NA	NA	NA	NA	NA	NA	NA	NA	32	alive	alive	110	100	25	37.3	0
354	inclusion	No adm + no death	49	male	less than ECOG 3	24.2	0	0	0	0	0	0	hematologic	0	1	2	1	0	0	0	0	0	72	13	yes	no	no	2	6	7	NA	NA	NA	NA	NA	NA	NA	NA	NA	NA	NA	27	alive	alive	81	100	18	36.4	0
355	inclusion	No adm + no death	69	male	less than ECOG 3	18.8	0	0	1	0	0	0	solid	0	0	2	0	0	1	0	0	0	36	2	no	no	no	2	3	-1	NA	NA	NA	NA	NA	NA	NA	NA	NA	NA	NA	17	alive	alive	67	91	9	36.8	0
356	inclusion	No adm + no death	75	female	less than ECOG 3	26.9	0	0	0	0	0	0	solid	0	0	2	0	1	0	0	0	0	83	12	yes	yes	no	6	2	10	NA	NA	NA	NA	NA	NA	NA	NA	NA	NA	NA	35	alive	alive	77	83	19	36.3	0
357	exclusion	No adm + no death	62	male	less than ECOG 3	16.3	0	0	0	0	0	0	solid	0	0	1	0	0	0	0	1	0	37	8	yes	yes	no	48	5	3	NA	NA	NA	NA	NA	NA	NA	NA	NA	NA	NA	48	death	inhospital mortality	NA	NA	NA	NA	24
358	exclusion	No adm + no death	85	female	ECOG 3 or more	24.5	1	1	0	1	0	0	solid	0	0	1	1	0	0	0	0	0	76	10	yes	yes	yes	1	9	1	NA	NA	NA	NA	NA	NA	NA	NA	NA	NA	NA	1	death	inhospital mortality	79	90	28	35.1	24
359	exclusion	No adm + no death	58	male	less than ECOG 3	22.3	0	0	0	0	0	0	hematologic	0	1	2	0	1	0	0	0	0	68	6	yes	yes	yes	6	18	-12	NA	NA	NA	NA	NA	NA	NA	NA	NA	NA	NA	27	death	inhospital mortality	51	82	23	35	24
360	exclusion	No adm + no death	63	male	less than ECOG 3	24.3	0	1	0	0	0	0	solid	1	0	2	1	0	0	0	0	0	61	7	no	yes	yes	7	6	1	NA	NA	NA	NA	NA	NA	NA	NA	NA	NA	NA	9	death	inhospital mortality	83	92	21	37.4	14
361	inclusion	No adm + no death	71	male	less than ECOG 3	19.4	1	0	0	0	1	0	solid	0	1	1	1	0	0	0	0	0	45	5	no	no	no	2	6	-1	NA	NA	NA	NA	NA	NA	NA	NA	NA	NA	NA	17	alive	alive	92	73	24	35.9	0
362	inclusion	>7day readm or death	76	female	ECOG 3 or more	24.7	0	0	0	0	0	0	solid	1	0	2	1	0	0	0	0	0	47	7	yes	yes	no	7	2	5	0	0	1	0	0	0	0	Same	47	1	alive	81	alive	alive	84	93	36	36.4	0
363	inclusion	>7day readm or death	70	female	ECOG 3 or more	22.2	0	1	0	0	0	0	hematologic	0	0	2	1	0	0	0	0	0	61	9	yes	no	no	1	6	3	1	0	0	0	0	0	0	Different	NA	NA	NA	13	alive	inhospital mortality	76	99	21	36.2	0
364	inclusion	No adm + no death	73	male	less than ECOG 3	18	0	0	0	0	0	0	hematologic	0	0	2	1	0	0	0	0	0	74	6	yes	no	yes	7	6	0	NA	NA	NA	NA	NA	NA	NA	NA	NA	NA	NA	79	alive	alive	80	128	27	35.6	0
365	inclusion	No adm + no death	61	female	less than ECOG 3	28.7	0	0	0	0	0	0	solid	0	0	1	1	0	0	0	0	0	53	7	yes	no	no	3	6	1	NA	NA	NA	NA	NA	NA	NA	NA	NA	NA	NA	20	alive	alive	111	91	25	37.2	6
366	inclusion	No adm + no death	62	male	less than ECOG 3	17.3	0	0	0	0	0	0	solid	0	1	1	0	0	1	0	0	0	41	1	no	yes	no	10	0	1	NA	NA	NA	NA	NA	NA	NA	NA	NA	NA	NA	10	alive	alive	91	111	22	36.3	0
367	inclusion	<7day readm or death	68	male	less than ECOG 3	21.7	0	0	0	0	0	0	hematologic	1	0	1	0	0	0	0	0	1	60	10	yes	yes	no	6	9	1	0	0	0	0	0	0	1	Same	53	7	alive	47	alive	alive	86	110	16	37.8	14
368	inclusion	No adm + no death	26	female	less than ECOG 3	19.8	0	0	0	0	0	0	solid	0	1	2	0	0	1	0	0	0	36	0	no	no	no	1	0	0	NA	NA	NA	NA	NA	NA	NA	NA	NA	NA	NA	8	alive	alive	72	100	27	36.5	0
369	inclusion	No adm + no death	75	male	less than ECOG 3	22.8	0	0	0	0	0	0	solid	0	1	1	0	0	1	0	0	0	56	5	no	no	no	3	1	4	NA	NA	NA	NA	NA	NA	NA	NA	NA	NA	NA	8	alive	alive	82	84	16	37.2	0
370	exclusion	No adm + no death	54	male	less than ECOG 3	17.4	0	0	0	0	0	0	solid	0	1	1	0	1	0	0	0	0	41	4	no	no	no	7	3	1	NA	NA	NA	NA	NA	NA	NA	NA	NA	NA	NA	13	alive	alive	76	66	20	36.5	0
371	exclusion	No adm + no death	56	male	less than ECOG 3	24.6	0	0	0	0	0	0	hematologic	0	0	2	1	0	0	0	0	0	75	10	yes	yes	no	9	14	-4	NA	NA	NA	NA	NA	NA	NA	NA	NA	NA	NA	42	death	inhospital mortality	62	110	15	36.8	24
372	inclusion	<48hr readm or death	54	male	less than ECOG 3	22.4	0	0	0	0	0	0	hematologic	0	1	2	0	0	1	0	0	0	40	8	yes	no	no	2	8	0	0	0	0	1	0	0	0	Same	40	7	death	3	alive	inhospital mortality	100	104	23	35.7	0
373	exclusion	No adm + no death	70	male	less than ECOG 3	18.2	0	0	0	0	0	0	solid	0	1	1	0	1	0	0	0	0	52	4	no	no	no	3	3	1	NA	NA	NA	NA	NA	NA	NA	NA	NA	NA	NA	3	alive	inhospital mortality	79	102	24	37.2	0
374	inclusion	No adm + no death	67	female	less than ECOG 3	30.3	1	0	0	0	0	0	hematologic	0	0	1	1	0	0	0	0	0	46	10	yes	no	no	4	3	7	NA	NA	NA	NA	NA	NA	NA	NA	NA	NA	NA	13	alive	alive	109	76	21	36.7	0
375	inclusion	No adm + no death	79	female	less than ECOG 3	20.4	0	0	0	0	0	0	solid	0	1	1	0	0	1	0	0	0	42	2	no	no	no	2	0	2	NA	NA	NA	NA	NA	NA	NA	NA	NA	NA	NA	1	alive	alive	110	100	26	37	0
376	inclusion	No adm + no death	67	male	less than ECOG 3	20.1	0	0	0	0	0	0	solid	0	1	1	0	0	1	0	0	0	45	5	yes	yes	no	5	3	2	NA	NA	NA	NA	NA	NA	NA	NA	NA	NA	NA	13	alive	alive	76	79	12	36.7	6
377	inclusion	<48hr readm or death	57	female	ECOG 3 or more	18.9	1	0	0	0	0	0	hematologic	0	1	2	0	1	0	0	0	0	71	10	no	yes	no	8	7	3	0	1	0	0	0	0	0	Same	75	12	death	22	alive	inhospital mortality	67	108	26	36.8	6
378	exclusion	No adm + no death	51	female	less than ECOG 3	22.8	0	0	0	0	0	0	solid	0	1	2	1	0	0	0	0	0	60	4	no	no	no	6	8	-4	NA	NA	NA	NA	NA	NA	NA	NA	NA	NA	NA	15	alive	alive	97	134	29	37	0
379	inclusion	<7day readm or death	61	male	less than ECOG 3	21.3	0	0	0	0	0	0	solid	0	0	2	0	1	0	0	0	0	44	4	no	yes	no	12	1	3	0	0	1	0	0	0	0	Different	68	6	alive	24	alive	alive	113	108	17	36.8	6
380	inclusion	<7day readm or death	47	male	less than ECOG 3	20	0	0	0	0	0	0	solid	0	0	2	0	0	1	0	0	0	49	2	no	no	no	1	1	1	1	0	0	0	0	0	0	Different	NA	NA	NA	18	alive	inhospital mortality	86	110	13	35.6	0
381	inclusion	No adm + no death	65	male	less than ECOG 3	19.8	0	0	0	0	0	0	solid	0	0	2	0	1	0	0	0	0	42	2	no	yes	no	13	1	1	NA	NA	NA	NA	NA	NA	NA	NA	NA	NA	NA	21	alive	alive	86	111	19	37.7	0
382	exclusion	No adm + no death	67	male	less than ECOG 3	23.9	1	0	0	0	0	0	hematologic	0	0	1	0	0	0	1	0	0	86	14	yes	yes	yes	11	17	-3	NA	NA	NA	NA	NA	NA	NA	NA	NA	NA	NA	31	death	inhospital mortality	NA	NA	NA	NA	24
383	inclusion	<7day readm or death	72	male	less than ECOG 3	23	0	0	0	0	0	1	solid	1	0	2	0	1	0	0	0	0	55	5	no	yes	no	5	1	4	0	1	0	0	0	0	0	Same	51	1	death	45	alive	inhospital mortality	99	75	24	36.8	0
384	exclusion	No adm + no death	62	female	less than ECOG 3	20.4	0	0	0	0	0	0	solid	1	1	2	0	1	0	0	0	0	69	12	yes	yes	no	1	14	-2	NA	NA	NA	NA	NA	NA	NA	NA	NA	NA	NA	13	death	inhospital mortality	77	156	22	37.9	24
385	inclusion	No adm + no death	82	male	less than ECOG 3	28	1	0	0	0	0	0	hematologic	0	0	1	0	0	1	0	0	0	49	5	no	no	no	1	4	1	NA	NA	NA	NA	NA	NA	NA	NA	NA	NA	NA	13	alive	alive	136	128	20	36.9	0
386	inclusion	No adm + no death	42	male	less than ECOG 3	24.6	0	0	0	0	0	0	hematologic	0	1	2	1	0	0	0	0	0	58	11	yes	no	no	2	7	4	NA	NA	NA	NA	NA	NA	NA	NA	NA	NA	NA	49	alive	alive	73	115	15	37.6	0
387	inclusion	No adm + no death	57	male	less than ECOG 3	21.8	0	0	0	0	1	0	solid	0	0	2	0	1	0	0	0	0	28	1	no	no	no	3	0	1	NA	NA	NA	NA	NA	NA	NA	NA	NA	NA	NA	14	alive	alive	100	90	24	36.3	0
388	exclusion	No adm + no death	46	male	less than ECOG 3	19.9	0	0	0	0	0	0	solid	0	1	1	0	1	0	0	0	0	57	6	yes	yes	yes	14	9	-3	NA	NA	NA	NA	NA	NA	NA	NA	NA	NA	NA	13	death	inhospital mortality	87	150	23	NA	6
389	inclusion	No adm + no death	68	male	less than ECOG 3	23.9	0	0	0	0	1	0	solid	0	0	2	0	0	0	0	0	1	49	4	yes	no	no	2	2	2	NA	NA	NA	NA	NA	NA	NA	NA	NA	NA	NA	4	alive	alive	80	64	16	36.5	0
390	inclusion	No adm + no death	53	male	less than ECOG 3	24	0	0	0	0	0	0	hematologic	0	0	1	0	1	0	0	0	0	39	4	no	yes	no	5	0	4	NA	NA	NA	NA	NA	NA	NA	NA	NA	NA	NA	18	alive	alive	95	85	21	36.5	0
391	exclusion	No adm + no death	53	male	less than ECOG 3	27.5	0	0	0	0	0	0	solid	0	1	1	1	0	0	0	0	0	65	6	yes	yes	no	13	13	-7	NA	NA	NA	NA	NA	NA	NA	NA	NA	NA	NA	13	death	inhospital mortality	NA	NA	NA	NA	24
392	inclusion	No adm + no death	61	male	less than ECOG 3	17.3	0	0	0	0	0	0	hematologic	1	1	2	0	1	0	0	0	0	57	4	no	yes	no	14	2	2	NA	NA	NA	NA	NA	NA	NA	NA	NA	NA	NA	59	alive	alive	124	107	27	36.4	0
393	inclusion	>7day readm or death	56	female	less than ECOG 3	21.9	0	0	0	0	0	0	solid	0	0	1	1	0	0	0	0	0	56	12	yes	no	yes	5	6	6	1	0	0	0	0	0	0	Different	NA	NA	NA	17	alive	inhospital mortality	94	84	21	36.7	0
394	inclusion	No adm + no death	71	male	less than ECOG 3	24.8	0	1	0	0	1	1	solid	1	0	1	0	0	1	0	0	0	31	0	no	no	no	1	0	0	NA	NA	NA	NA	NA	NA	NA	NA	30	NA	NA	19	alive	alive	93	71	16	36.5	0
395	inclusion	No adm + no death	72	female	less than ECOG 3	22.3	1	0	0	0	0	1	solid	1	0	2	0	0	0	0	0	1	49	8	no	no	yes	1	4	4	NA	NA	NA	NA	NA	NA	NA	NA	NA	NA	NA	40	alive	alive	93	60	9	35	6
396	inclusion	No adm + no death	47	female	less than ECOG 3	22.9	0	0	1	0	0	0	solid	1	0	1	0	0	0	1	0	0	32	0	no	no	no	1	0	0	NA	NA	NA	NA	NA	NA	NA	NA	NA	NA	NA	15	alive	alive	88	95	24	37.1	0
397	inclusion	<7day readm or death	62	male	less than ECOG 3	21.9	0	0	0	0	0	0	hematologic	1	1	2	0	1	0	0	0	0	63	6	no	yes	no	10	6	0	0	0	1	0	0	0	0	Different	90	16	death	97	alive	inhospital mortality	103	113	26	36.5	0
398	inclusion	No adm + no death	70	female	less than ECOG 3	23.4	0	0	0	0	0	0	solid	0	0	1	0	1	0	0	0	0	45	2	no	no	no	4	0	2	NA	NA	NA	NA	NA	NA	NA	NA	NA	NA	NA	13	alive	alive	118	110	27	36.5	0
399	inclusion	No adm + no death	19	male	less than ECOG 3	26.9	0	0	0	0	0	0	solid	1	0	2	0	0	0	1	0	0	35	3	yes	no	no	5	2	1	NA	NA	NA	NA	NA	NA	NA	NA	NA	NA	NA	14	alive	alive	97	95	25	37.1	0
400	inclusion	No adm + no death	52	male	less than ECOG 3	20	0	0	0	0	0	0	solid	0	1	2	1	0	0	0	0	0	46	9	yes	no	no	1	8	1	NA	NA	NA	NA	NA	NA	NA	NA	NA	NA	NA	11	alive	alive	69	81	13	36.5	0
401	inclusion	No adm + no death	55	female	less than ECOG 3	28.7	1	0	0	0	0	0	solid	0	1	1	0	0	1	0	0	0	21	1	no	no	no	1	0	1	NA	NA	NA	NA	NA	NA	NA	NA	NA	NA	NA	11	alive	alive	88	99	19	36.3	0
402	exclusion	No adm + no death	59	male	ECOG 3 or more	26.5	1	1	0	0	0	0	solid	0	0	2	0	1	0	0	0	0	64	12	yes	yes	no	7	7	5	NA	NA	NA	NA	NA	NA	NA	NA	NA	NA	NA	16	alive	alive	79	73	11	36.7	24
403	inclusion	No adm + no death	59	male	less than ECOG 3	17.1	1	0	0	0	0	0	hematologic	0	0	2	0	0	0	1	0	0	41	7	yes	no	no	4	4	3	NA	NA	NA	NA	NA	NA	NA	NA	NA	NA	NA	7	alive	alive	115	79	12	36.2	0
404	inclusion	No adm + no death	72	female	less than ECOG 3	22.3	0	0	0	0	0	0	hematologic	1	0	1	1	0	0	0	0	0	54	7	yes	no	yes	5	7	0	NA	NA	NA	NA	NA	NA	NA	NA	NA	NA	NA	23	alive	alive	97	61	15	36.7	6
405	inclusion	No adm + no death	32	male	less than ECOG 3	25	0	0	0	0	0	0	hematologic	1	1	2	0	0	0	1	0	0	50	6	yes	yes	no	7	1	5	NA	NA	NA	NA	NA	NA	NA	NA	NA	NA	NA	18	alive	alive	89	113	21	37.2	0
406	inclusion	No adm + no death	62	male	less than ECOG 3	17.6	0	0	0	0	0	0	hematologic	0	1	1	1	0	0	0	0	0	61	12	yes	no	no	3	9	3	NA	NA	NA	NA	NA	NA	NA	NA	NA	NA	NA	25	alive	alive	58	79	15	35.1	0
407	exclusion	No adm + no death	68	female	less than ECOG 3	23.8	1	0	1	0	0	0	hematologic	0	1	1	1	0	0	0	0	0	71	13	yes	yes	no	1	14	-1	NA	NA	NA	NA	NA	NA	NA	NA	NA	NA	NA	0	death	inhospital mortality	NA	NA	NA	NA	6
408	inclusion	No adm + no death	66	male	less than ECOG 3	20.9	0	0	0	0	0	0	solid	0	1	1	0	0	1	0	0	0	49	7	yes	no	no	1	1	6	NA	NA	NA	NA	NA	NA	NA	NA	NA	NA	NA	3	alive	alive	96	101	21	37.1	0
409	inclusion	No adm + no death	71	male	less than ECOG 3	18.5	1	0	1	0	0	0	solid	0	0	1	0	0	0	1	0	0	64	9	yes	yes	no	4	8	1	NA	NA	NA	NA	NA	NA	NA	NA	NA	NA	NA	20	alive	alive	67	76	17	36.7	0
410	exclusion	No adm + no death	64	female	less than ECOG 3	23.5	0	0	0	0	0	0	solid	0	1	1	0	1	0	0	0	0	35	2	no	yes	no	15	9	-7	NA	NA	NA	NA	NA	NA	NA	NA	NA	NA	NA	14	death	inhospital mortality	52	99	31	37.1	24
411	exclusion	No adm + no death	39	male	less than ECOG 3	18.4	0	0	0	0	0	0	hematologic	0	1	2	1	0	0	0	0	0	59	7	yes	no	no	6	7	0	NA	NA	NA	NA	NA	NA	NA	NA	NA	NA	NA	36	alive	alive	91	92	12	36.2	14
412	exclusion	No adm + no death	57	male	less than ECOG 3	16.8	0	0	0	0	0	0	solid	0	0	2	0	0	0	1	0	0	90	7	yes	yes	no	1	9	-2	NA	NA	NA	NA	NA	NA	NA	NA	NA	NA	NA	2	death	inhospital mortality	NA	NA	NA	NA	24
413	exclusion	No adm + no death	73	female	less than ECOG 3	20.2	0	0	0	0	0	0	solid	0	0	1	0	0	0	1	0	0	70	6	yes	yes	no	1	5	1	NA	NA	NA	NA	NA	NA	NA	NA	NA	NA	NA	1	death	inhospital mortality	NA	NA	NA	NA	24
414	inclusion	<7day readm or death	59	male	less than ECOG 3	29.5	1	0	0	0	1	0	hematologic	0	1	2	1	0	0	0	0	0	68	10	yes	no	no	2	6	4	0	0	1	0	0	0	0	Same	71	8	death	42	alive	inhospital mortality	88	132	13	36.8	0
415	exclusion	No adm + no death	69	male	ECOG 3 or more	27.4	0	0	0	0	0	0	hematologic	1	1	1	1	0	0	0	0	0	70	13	yes	yes	yes	3	15	-2	NA	NA	NA	NA	NA	NA	NA	NA	NA	NA	NA	2	death	inhospital mortality	87	122	18	37.3	24
416	inclusion	No adm + no death	67	male	less than ECOG 3	20.5	0	0	0	0	0	0	hematologic	0	1	1	0	1	0	0	0	0	59	11	yes	yes	no	5	7	4	NA	NA	NA	NA	NA	NA	NA	NA	NA	NA	NA	19	alive	alive	99	115	20	36.8	6
417	inclusion	<7day readm or death	63	male	less than ECOG 3	19.2	0	0	0	0	0	1	solid	0	1	1	0	0	0	1	0	0	28	4	no	yes	no	3	1	3	0	0	0	0	1	0	0	Same	38	2	alive	61	alive	inhospital mortality	98	95	22	36.8	0
418	exclusion	No adm + no death	80	male	less than ECOG 3	19.5	0	0	0	0	0	0	solid	0	0	1	0	1	0	0	0	0	72	10	yes	yes	no	7	5	5	NA	NA	NA	NA	NA	NA	NA	NA	NA	NA	NA	6	death	inhospital mortality	NA	NA	NA	NA	24
419	exclusion	No adm + no death	62	male	less than ECOG 3	26	0	0	0	1	0	1	solid	0	0	2	0	1	0	0	0	0	82	4	yes	yes	no	19	4	0	NA	NA	NA	NA	NA	NA	NA	NA	NA	NA	NA	35	alive	inhospital mortality	NA	NA	NA	NA	0
420	inclusion	>7day readm or death	55	male	less than ECOG 3	19.9	0	1	0	0	0	0	hematologic	0	1	2	0	0	0	0	0	1	38	6	yes	no	no	4	4	2	1	0	0	0	0	0	0	NA	NA	NA	NA	17	alive	inhospital mortality	79	80	19	36.1	0
421	inclusion	No adm + no death	66	male	less than ECOG 3	19	1	0	0	0	0	0	solid	0	0	1	0	1	0	0	0	0	42	8	yes	yes	no	8	0	8	NA	NA	NA	NA	NA	NA	NA	NA	NA	NA	NA	18	alive	alive	74	101	27	36.9	0
422	inclusion	No adm + no death	43	female	less than ECOG 3	18.9	0	0	0	0	0	0	solid	0	0	1	0	0	1	0	0	0	38	1	no	no	no	1	1	0	NA	NA	NA	NA	NA	NA	NA	NA	NA	NA	NA	8	alive	alive	66	83	21	37.1	0
423	inclusion	No adm + no death	68	male	ECOG 3 or more	22	0	0	0	1	0	0	solid	0	1	2	0	1	0	0	0	0	90	12	no	yes	no	10	2	10	NA	NA	NA	NA	NA	NA	NA	NA	NA	NA	NA	28	alive	alive	88	91	22	36.5	6
424	inclusion	No adm + no death	72	male	less than ECOG 3	24.4	0	0	1	0	1	0	solid	0	0	1	0	0	0	0	0	1	42	5	no	no	yes	2	4	1	NA	NA	NA	NA	NA	NA	NA	NA	NA	NA	NA	15	alive	alive	61	50	23	37.8	0
425	inclusion	No adm + no death	55	female	less than ECOG 3	28.3	0	0	0	0	1	0	hematologic	0	0	1	1	0	0	0	0	0	51	9	yes	no	yes	3	6	3	NA	NA	NA	NA	NA	NA	NA	NA	NA	NA	NA	8	alive	alive	93	76	17	36	6
426	inclusion	No adm + no death	64	male	less than ECOG 3	21.2	0	0	0	0	0	0	solid	0	0	1	0	0	1	0	0	0	35	2	no	no	no	1	1	1	NA	NA	NA	NA	NA	NA	NA	NA	NA	NA	NA	5	alive	alive	79	125	26	37.1	0
427	inclusion	No adm + no death	63	male	less than ECOG 3	22.9	0	0	0	0	0	0	solid	0	0	2	0	0	1	0	0	0	25	2	no	no	no	1	2	0	NA	NA	NA	NA	NA	NA	NA	NA	NA	NA	NA	32	alive	alive	72	93	17	36.5	0
428	inclusion	No adm + no death	76	male	less than ECOG 3	21.7	0	0	0	0	0	0	solid	0	1	2	0	0	0	1	0	0	48	3	no	no	no	3	2	1	NA	NA	NA	NA	NA	NA	NA	NA	NA	NA	NA	11	alive	alive	108	76	18	36.5	0
429	inclusion	No adm + no death	48	male	less than ECOG 3	24.7	0	0	0	0	0	0	solid	0	1	2	0	1	0	0	0	0	46	3	yes	yes	no	5	1	2	NA	NA	NA	NA	NA	NA	NA	NA	NA	NA	NA	6	alive	alive	88	85	23	36.7	0
430	inclusion	No adm + no death	66	male	less than ECOG 3	22.6	1	1	0	0	1	0	hematologic	0	0	1	0	0	1	0	0	0	34	4	no	no	no	2	5	-1	NA	NA	NA	NA	NA	NA	NA	NA	NA	NA	NA	8	alive	alive	67	72	15	37	0
431	exclusion	No adm + no death	65	male	less than ECOG 3	27.7	0	0	0	0	0	0	hematologic	0	1	2	1	0	0	0	0	0	84	17	yes	yes	yes	4	17	0	NA	NA	NA	NA	NA	NA	NA	NA	NA	NA	NA	13	death	inhospital mortality	33	95	22	NA	24
432	inclusion	No adm + no death	38	female	less than ECOG 3	24.1	0	0	0	0	0	0	hematologic	0	1	1	1	0	0	0	0	0	38	6	yes	no	no	4	1	5	NA	NA	NA	NA	NA	NA	NA	NA	NA	NA	NA	6	alive	alive	85	80	22	36.7	0
433	inclusion	No adm + no death	69	male	less than ECOG 3	21.8	0	0	1	0	0	0	solid	0	0	1	1	0	0	0	0	0	40	4	yes	no	no	4	1	3	NA	NA	NA	NA	NA	NA	NA	NA	NA	NA	NA	13	alive	alive	81	65	11	36.1	0
434	inclusion	>7day readm or death	62	male	less than ECOG 3	17.4	1	0	0	0	0	0	hematologic	0	0	1	0	1	0	0	0	0	39	4	yes	yes	no	4	3	1	0	1	0	0	0	0	0	Same	44	3	alive	480	alive	alive	76	88	27	36.4	0
435	inclusion	No adm + no death	66	male	less than ECOG 3	20.6	0	0	0	0	0	0	solid	0	1	1	0	0	1	0	0	0	65	8	yes	yes	no	10	7	1	NA	NA	NA	NA	NA	NA	NA	NA	NA	NA	NA	25	alive	alive	86	100	22	36.4	0
436	inclusion	No adm + no death	68	male	less than ECOG 3	27.2	0	0	0	0	0	0	solid	0	1	1	0	1	0	0	0	0	30	3	no	yes	no	1	2	1	NA	NA	NA	NA	NA	NA	NA	NA	NA	NA	NA	5	alive	alive	110	79	10	37	0
437	inclusion	>7day readm or death	39	female	less than ECOG 3	17.4	0	0	0	0	0	0	hematologic	0	0	2	1	0	0	0	0	0	74	13	yes	yes	no	3	3	10	0	0	1	0	0	0	0	Same	64	9	alive	112	alive	inhospital mortality	84	102	25	37.1	0
438	inclusion	<7day readm or death	68	male	less than ECOG 3	21	0	0	0	0	0	0	solid	0	0	1	0	1	0	0	0	0	35	4	no	yes	no	3	2	2	0	1	0	0	0	0	0	Same	52	4	death	20	alive	inhospital mortality	65	75	29	36.9	0
439	inclusion	>7day readm or death	73	female	less than ECOG 3	22.9	0	0	0	0	0	0	hematologic	1	0	2	0	1	0	0	0	0	68	7	yes	no	yes	15	3	4	0	0	1	0	0	0	0	Different	68	8	alive	82	alive	inhospital mortality	106	117	21	37.4	0
440	exclusion	No adm + no death	74	male	less than ECOG 3	23.4	0	0	0	0	0	0	hematologic	0	0	1	0	1	0	0	0	0	61	9	yes	yes	yes	25	13	-4	NA	NA	NA	NA	NA	NA	NA	NA	NA	NA	NA	24	death	inhospital mortality	46	102	NA	34.2	24
441	inclusion	<7day readm or death	62	female	ECOG 3 or more	23.4	0	0	0	0	0	0	solid	1	0	2	0	1	0	0	0	0	46	3	no	yes	no	5	1	2	1	0	0	0	0	0	0	Different	NA	NA	NA	10	alive	inhospital mortality	87	104	24	37.9	0
442	inclusion	No adm + no death	64	male	less than ECOG 3	20.7	0	0	0	0	0	0	solid	0	1	1	0	1	0	0	0	0	66	8	no	yes	no	6	0	8	NA	NA	NA	NA	NA	NA	NA	NA	NA	NA	NA	10	alive	alive	83	91	19	36.8	0
443	inclusion	No adm + no death	45	male	less than ECOG 3	23	0	0	0	0	0	0	solid	1	0	2	0	0	1	0	0	0	33	4	no	no	no	3	2	2	NA	NA	NA	NA	NA	NA	NA	NA	NA	NA	NA	15	alive	alive	73	93	19	37.2	0
444	inclusion	No adm + no death	71	male	less than ECOG 3	24.8	0	1	0	0	0	0	solid	0	0	1	0	0	1	0	0	0	58	7	no	yes	no	3	4	3	NA	NA	NA	NA	NA	NA	NA	NA	NA	NA	NA	16	alive	alive	81	85	16	37.6	0
445	inclusion	No adm + no death	56	male	less than ECOG 3	16.6	0	0	0	0	0	0	solid	0	1	1	0	1	0	0	0	0	58	4	no	yes	no	4	0	4	NA	NA	NA	NA	NA	NA	NA	NA	NA	NA	NA	8	alive	alive	116	93	17	36.6	0
446	inclusion	>7day readm or death	74	male	less than ECOG 3	21.7	1	0	1	0	0	0	solid	0	0	1	1	0	0	0	0	0	59	9	yes	no	no	7	10	-1	1	0	0	0	0	0	0	Different	NA	NA	NA	19	alive	inhospital mortality	67	72	11	36.1	6
447	inclusion	No adm + no death	55	male	less than ECOG 3	20.5	0	0	0	0	0	0	hematologic	0	1	2	0	1	0	0	0	0	61	6	yes	yes	no	4	5	1	NA	NA	NA	NA	NA	NA	NA	NA	NA	NA	NA	44	alive	alive	93	108	14	36.1	6
448	inclusion	<48hr readm or death	67	male	less than ECOG 3	18.9	0	0	0	0	0	0	solid	0	0	2	0	1	0	0	0	0	61	2	yes	yes	no	56	5	-3	0	1	0	0	0	0	0	Same	74	8	alive	257	alive	alive	62	88	21	36.7	0
449	inclusion	No adm + no death	20	male	less than ECOG 3	30.8	0	0	0	0	0	0	solid	0	0	1	0	0	1	0	0	0	35	3	no	no	no	1	2	1	NA	NA	NA	NA	NA	NA	NA	NA	NA	NA	NA	8	alive	alive	81	107	22	36.4	0
450	exclusion	No adm + no death	55	female	less than ECOG 3	26.1	0	0	0	0	0	0	hematologic	0	1	2	1	0	0	0	0	0	98	14	yes	yes	yes	35	15	-1	NA	NA	NA	NA	NA	NA	NA	NA	NA	NA	NA	98	death	inhospital mortality	81	100	15	NA	24
451	exclusion	No adm + no death	56	male	less than ECOG 3	24.2	1	0	0	0	0	0	solid	0	1	2	0	1	0	0	0	0	82	13	yes	yes	no	4	16	-3	NA	NA	NA	NA	NA	NA	NA	NA	NA	NA	NA	4	death	inhospital mortality	88	133	23	36.7	24
452	inclusion	No adm + no death	53	male	less than ECOG 3	17.3	1	0	1	0	0	0	solid	0	0	2	1	0	0	0	0	0	49	10	yes	no	no	1	8	2	NA	NA	NA	NA	NA	NA	NA	NA	NA	NA	NA	20	alive	alive	69	52	17	36.4	0
453	inclusion	No adm + no death	37	male	less than ECOG 3	18.6	0	0	0	0	0	0	hematologic	0	0	1	1	0	0	0	0	0	39	8	yes	yes	no	3	3	5	NA	NA	NA	NA	NA	NA	NA	NA	NA	NA	NA	10	alive	alive	102	54	30	36.5	0
454	inclusion	No adm + no death	18	male	less than ECOG 3	19.3	0	0	0	0	0	0	hematologic	0	1	2	0	0	0	0	0	1	52	11	no	no	yes	8	6	5	NA	NA	NA	NA	NA	NA	NA	NA	NA	NA	NA	108	alive	alive	86	103	16	36.7	6
455	inclusion	>7day readm or death	36	female	less than ECOG 3	14.3	0	0	0	0	0	0	hematologic	0	1	2	0	1	0	0	0	0	66	9	yes	yes	no	77	5	4	0	1	0	0	0	0	0	Same	70	11	alive	179	alive	inhospital mortality	56	79	21	36.1	0
456	inclusion	No adm + no death	61	male	less than ECOG 3	20.7	1	0	0	0	0	0	hematologic	0	0	1	0	1	0	0	0	0	56	11	no	yes	no	5	4	7	NA	NA	NA	NA	NA	NA	NA	NA	NA	NA	NA	12	alive	alive	122	96	20	36.7	0
457	exclusion	No adm + no death	47	female	less than ECOG 3	19.9	0	0	0	0	0	0	hematologic	0	1	2	1	0	0	0	0	0	85	11	yes	yes	yes	42	13	-2	NA	NA	NA	NA	NA	NA	NA	NA	NA	NA	NA	63	death	inhospital mortality	58	115	26	35.3	14
458	exclusion	No adm + no death	52	male	less than ECOG 3	19.5	1	0	0	0	0	0	solid	0	0	1	0	0	0	1	0	0	83	14	yes	yes	no	1	8	6	NA	NA	NA	NA	NA	NA	NA	NA	NA	NA	NA	0	death	inhospital mortality	NA	NA	NA	NA	24
459	inclusion	No adm + no death	65	male	less than ECOG 3	18.5	0	0	0	0	0	0	solid	0	1	1	0	0	1	0	0	0	44	1	no	no	no	1	1	0	NA	NA	NA	NA	NA	NA	NA	NA	NA	NA	NA	16	alive	alive	62	103	16	36.3	0
460	exclusion	No adm + no death	63	female	less than ECOG 3	22.3	0	0	0	0	0	0	hematologic	1	1	2	1	0	0	0	0	0	93	12	yes	yes	yes	2	9	3	NA	NA	NA	NA	NA	NA	NA	NA	NA	NA	NA	14	death	inhospital mortality	47	94	19	34.2	14
461	exclusion	No adm + no death	62	male	less than ECOG 3	25.2	0	0	0	0	0	1	solid	0	0	2	1	0	0	0	0	0	49	4	yes	yes	no	19	13	-9	NA	NA	NA	NA	NA	NA	NA	NA	NA	NA	NA	24	death	inhospital mortality	56	71	21	36.8	24
462	exclusion	No adm + no death	58	male	less than ECOG 3	19	0	0	0	0	0	0	solid	0	1	1	0	1	0	0	0	0	55	8	yes	yes	yes	15	11	-3	NA	NA	NA	NA	NA	NA	NA	NA	NA	NA	NA	15	death	inhospital mortality	77	87	21	34.5	24
463	inclusion	>7day readm or death	22	male	less than ECOG 3	22.1	0	1	0	0	0	0	hematologic	1	1	2	1	0	0	0	0	0	68	8	no	yes	no	8	4	4	0	1	0	0	0	0	0	Different	57	5	alive	56	alive	inhospital mortality	118	106	21	36.9	0
464	exclusion	No adm + no death	56	male	less than ECOG 3	23.7	0	0	0	0	0	0	solid	0	0	2	0	1	0	0	0	0	70	7	yes	yes	no	7	6	1	NA	NA	NA	NA	NA	NA	NA	NA	NA	NA	NA	12	alive	alive	84	134	34	37.4	24
465	inclusion	<7day readm or death	62	male	ECOG 3 or more	17.4	0	0	0	0	0	0	solid	0	1	2	0	1	0	0	0	0	49	3	no	no	no	4	1	2	1	0	0	0	0	0	0	Different	NA	NA	NA	10	alive	inhospital mortality	99	118	24	36.9	0
466	inclusion	No adm + no death	23	female	less than ECOG 3	19	0	0	0	0	0	0	hematologic	0	0	1	0	1	0	0	0	0	27	2	no	no	no	2	0	2	NA	NA	NA	NA	NA	NA	NA	NA	NA	NA	NA	29	alive	alive	78	60	22	36.6	0
467	inclusion	<7day readm or death	65	male	less than ECOG 3	20.4	0	0	0	0	0	0	solid	0	0	1	0	0	0	1	0	0	31	2	no	no	no	2	1	1	0	0	0	0	1	0	0	Same	60	6	death	7	alive	inhospital mortality	112	111	25	36.7	0
468	exclusion	No adm + no death	73	male	less than ECOG 3	22.6	1	1	0	1	0	0	solid	0	0	2	0	1	0	0	0	0	69	4	no	yes	no	2	14	-10	NA	NA	NA	NA	NA	NA	NA	NA	NA	NA	NA	5	death	inhospital mortality	70	81	12	38.9	24
469	inclusion	No adm + no death	50	female	ECOG 3 or more	20.6	0	0	0	0	0	0	solid	0	0	2	0	1	0	0	0	0	76	8	no	yes	no	18	1	7	NA	NA	NA	NA	NA	NA	NA	NA	NA	NA	NA	84	alive	alive	84	74	23	37.2	0
470	inclusion	No adm + no death	78	female	less than ECOG 3	23.4	1	0	0	0	0	0	solid	0	0	1	1	0	0	0	0	0	50	0	yes	no	no	3	1	-1	NA	NA	NA	NA	NA	NA	NA	NA	NA	NA	NA	10	alive	alive	91	79	15	37	0
471	inclusion	<7day readm or death	54	female	less than ECOG 3	22.7	0	0	0	0	0	0	solid	0	0	1	0	1	0	0	0	0	34	2	no	yes	no	5	1	1	0	1	0	0	0	0	0	Same	53	1	alive	34	alive	alive	92	107	24	36.6	0
472	inclusion	>7day readm or death	79	male	less than ECOG 3	20.9	0	0	0	0	0	1	solid	0	1	1	0	1	0	0	0	0	69	6	yes	yes	no	23	2	4	0	0	0	0	0	0	1	Different	70	5	alive	85	alive	inhospital mortality	89	124	22	37.7	0
473	inclusion	>7day readm or death	84	female	ECOG 3 or more	28.6	1	0	0	1	0	0	solid	0	0	2	0	0	0	0	0	1	70	9	yes	yes	yes	1	9	0	0	0	1	0	0	0	0	Different	90	14	death	33	alive	inhospital mortality	58	90	11	35.4	0
474	inclusion	>7day readm or death	73	male	less than ECOG 3	20.7	1	0	0	0	0	0	solid	0	0	1	0	1	0	0	0	0	43	3	no	yes	no	6	3	0	1	0	0	0	0	0	0	Different	NA	NA	NA	60	alive	inhospital mortality	99	73	16	36.1	0
475	exclusion	No adm + no death	43	male	less than ECOG 3	21.5	0	0	0	0	0	0	solid	0	0	1	0	0	1	0	0	0	66	7	yes	yes	yes	54	6	1	NA	NA	NA	NA	NA	NA	NA	NA	NA	NA	NA	53	death	inhospital mortality	NA	NA	NA	NA	24
476	inclusion	No adm + no death	67	female	less than ECOG 3	27.5	0	0	0	0	0	0	solid	1	0	1	0	0	1	0	0	0	39	2	no	no	no	2	2	0	NA	NA	NA	NA	NA	NA	NA	NA	NA	NA	NA	16	alive	alive	71	74	21	37	0
477	inclusion	No adm + no death	37	male	less than ECOG 3	23.2	0	0	0	0	0	0	hematologic	1	0	1	0	1	0	0	0	0	50	8	no	yes	no	5	4	4	NA	NA	NA	NA	NA	NA	NA	NA	NA	NA	NA	22	alive	alive	98	81	13	36.1	0
478	inclusion	No adm + no death	39	female	less than ECOG 3	18	0	0	0	0	0	0	hematologic	0	1	2	1	0	0	0	0	0	68	7	yes	no	no	2	7	0	NA	NA	NA	NA	NA	NA	NA	NA	NA	NA	NA	56	alive	alive	98	117	24	37.6	0
479	exclusion	No adm + no death	59	male	less than ECOG 3	24.7	1	0	0	0	0	0	solid	0	1	2	0	1	0	0	0	0	69	12	yes	yes	no	28	14	-2	NA	NA	NA	NA	NA	NA	NA	NA	NA	NA	NA	31	death	inhospital mortality	NA	NA	NA	NA	24
480	exclusion	No adm + no death	47	female	less than ECOG 3	21.4	0	0	0	1	0	0	solid	0	0	2	0	1	0	0	0	0	76	14	yes	yes	no	1	13	1	NA	NA	NA	NA	NA	NA	NA	NA	NA	NA	NA	2	death	inhospital mortality	NA	NA	NA	NA	0
481	exclusion	No adm + no death	75	female	less than ECOG 3	26.7	0	0	0	0	0	0	solid	0	0	2	0	1	0	0	0	0	44	4	no	yes	no	1	0	4	NA	NA	NA	NA	NA	NA	NA	NA	NA	NA	NA	7	alive	inhospital mortality	91	88	28	37.2	0
482	exclusion	No adm + no death	60	male	less than ECOG 3	22.9	0	1	0	0	0	0	solid	0	1	1	1	0	0	0	0	0	73	7	yes	yes	no	1	11	-4	NA	NA	NA	NA	NA	NA	NA	NA	NA	NA	NA	0	death	inhospital mortality	NA	NA	NA	NA	0
483	inclusion	>7day readm or death	39	male	less than ECOG 3	19.9	0	0	0	0	0	0	hematologic	0	0	2	0	1	0	0	0	0	54	2	no	no	no	4	5	-3	0	1	0	0	0	0	0	Same	59	5	death	115	alive	inhospital mortality	91	146	31	38.8	0
484	inclusion	<48hr readm or death	61	male	ECOG 3 or more	19.8	0	0	0	0	0	0	solid	0	0	2	0	1	0	0	0	0	54	1	no	yes	no	14	5	-4	0	1	0	0	0	0	0	Same	68	3	alive	26	alive	alive	116	120	13	37.1	14
485	inclusion	No adm + no death	68	male	less than ECOG 3	20	0	0	0	0	0	0	hematologic	1	1	2	1	0	0	0	0	0	53	2	yes	no	no	2	8	-6	NA	NA	NA	NA	NA	NA	NA	NA	NA	NA	NA	48	alive	alive	73	117	13	36.6	0
486	inclusion	No adm + no death	56	male	less than ECOG 3	25.7	1	0	1	0	0	0	solid	0	0	1	0	0	0	1	0	0	57	11	no	yes	no	2	8	3	NA	NA	NA	NA	NA	NA	NA	NA	NA	NA	NA	30	alive	alive	113	100	18	36.8	6
487	inclusion	>7day readm or death	64	male	less than ECOG 3	18.5	0	0	0	0	0	1	solid	1	0	2	1	0	0	0	0	0	53	3	yes	yes	no	31	2	1	0	0	1	0	0	0	0	Same	72	6	alive	87	alive	inhospital mortality	93	118	19	36.8	0
488	exclusion	No adm + no death	61	male	ECOG 3 or more	21.2	0	0	0	0	0	0	solid	0	1	1	0	1	0	0	0	0	73	8	yes	yes	no	2	5	3	NA	NA	NA	NA	NA	NA	NA	NA	NA	NA	NA	2	death	inhospital mortality	106	133	18	37.1	6
489	inclusion	No adm + no death	21	male	less than ECOG 3	22.1	0	0	0	0	0	0	solid	0	1	1	1	0	0	0	0	0	51	11	yes	yes	no	2	8	3	NA	NA	NA	NA	NA	NA	NA	NA	NA	NA	NA	43	alive	alive	79	88	12	36.7	6
490	inclusion	No adm + no death	73	male	less than ECOG 3	22.4	0	1	0	0	0	0	solid	0	1	1	1	0	0	0	0	0	45	6	yes	no	no	2	0	6	NA	NA	NA	NA	NA	NA	NA	NA	NA	NA	NA	5	alive	alive	82	71	21	36.4	0
491	inclusion	No adm + no death	38	male	less than ECOG 3	20.4	0	0	0	0	0	0	solid	1	0	1	0	0	1	0	0	0	27	0	no	no	no	2	2	-2	NA	NA	NA	NA	NA	NA	NA	NA	NA	NA	NA	16	alive	alive	66	67	15	35.5	6
492	inclusion	No adm + no death	51	male	less than ECOG 3	21.9	0	0	0	0	0	0	solid	0	0	1	0	0	0	0	0	1	51	7	no	no	yes	7	5	2	NA	NA	NA	NA	NA	NA	NA	NA	NA	NA	NA	38	alive	alive	70	94	25	36.8	0
493	inclusion	<7day readm or death	62	female	less than ECOG 3	22.3	0	0	0	0	0	0	hematologic	1	0	1	0	1	0	0	0	0	57	8	no	yes	no	26	8	0	0	0	1	0	0	0	0	Different	106	17	alive	65	alive	inhospital mortality	66	74	14	36.3	6
494	inclusion	No adm + no death	57	male	less than ECOG 3	24.8	1	0	0	0	0	0	solid	0	1	1	0	1	0	0	0	0	52	3	no	yes	no	3	0	3	NA	NA	NA	NA	NA	NA	NA	NA	NA	NA	NA	16	alive	alive	117	100	18	37.2	0
495	inclusion	No adm + no death	60	female	less than ECOG 3	20.2	0	0	0	0	0	0	solid	0	1	1	1	0	0	0	0	0	48	1	yes	no	no	3	2	-1	NA	NA	NA	NA	NA	NA	NA	NA	NA	NA	NA	16	alive	alive	106	91	21	36.4	0
496	inclusion	>7day readm or death	81	male	less than ECOG 3	24.1	0	0	0	0	1	1	solid	1	0	2	0	0	1	0	0	0	45	3	no	no	no	1	2	1	0	0	0	1	0	0	0	Same	69	6	alive	36	alive	alive	100	83	35	36.5	0
497	exclusion	No adm + no death	69	male	less than ECOG 3	24.2	0	0	0	0	1	0	solid	0	1	1	1	0	0	0	0	0	93	16	yes	yes	yes	1	14	2	NA	NA	NA	NA	NA	NA	NA	NA	NA	NA	NA	1	death	inhospital mortality	85	63	28	34.4	24
498	inclusion	>7day readm or death	21	male	less than ECOG 3	22.8	0	0	0	0	0	0	solid	0	1	1	0	1	0	0	0	0	42	4	no	yes	no	1	3	1	1	0	0	0	0	0	0	Different	NA	NA	NA	28	alive	inhospital mortality	73	104	18	36.3	0
499	inclusion	No adm + no death	60	male	less than ECOG 3	28.1	1	0	1	0	0	0	solid	0	0	2	0	0	0	1	0	0	67	8	no	no	no	4	8	0	NA	NA	NA	NA	NA	NA	NA	NA	NA	NA	NA	47	alive	alive	87	78	17	36	0
500	exclusion	No adm + no death	63	male	less than ECOG 3	17.2	0	0	0	0	0	0	solid	0	1	2	0	0	1	0	0	0	46	3	no	no	no	1	7	-4	NA	NA	NA	NA	NA	NA	NA	NA	NA	NA	NA	15	alive	inhospital mortality	70	134	28	36.4	0
501	inclusion	<7day readm or death	72	male	ECOG 3 or more	26.7	0	0	0	0	0	0	hematologic	0	0	2	1	0	0	0	0	0	74	12	yes	no	no	4	6	6	0	0	1	0	0	0	0	Same	70	10	alive	36	alive	inhospital mortality	72	157	25	37.2	0
502	inclusion	No adm + no death	75	male	less than ECOG 3	26	1	0	0	0	0	0	solid	0	1	1	0	0	1	0	0	0	45	0	no	no	no	3	1	-1	NA	NA	NA	NA	NA	NA	NA	NA	NA	NA	NA	4	alive	alive	91	80	16	36.2	0
503	inclusion	No adm + no death	74	male	less than ECOG 3	20.7	0	1	1	0	0	0	hematologic	1	0	2	0	1	0	0	0	0	73	7	no	yes	no	4	1	6	NA	NA	NA	NA	NA	NA	NA	NA	NA	NA	NA	27	alive	alive	101	81	19	37.2	0
504	inclusion	No adm + no death	60	female	less than ECOG 3	20.3	0	0	0	0	0	0	solid	0	0	2	1	0	0	0	0	0	66	11	yes	no	no	4	4	7	NA	NA	NA	NA	NA	NA	NA	NA	NA	NA	NA	21	alive	alive	108	117	16	36.6	0
505	inclusion	No adm + no death	57	male	less than ECOG 3	20	0	0	0	0	0	0	solid	0	1	1	0	1	0	0	0	0	42	5	no	yes	no	4	0	5	NA	NA	NA	NA	NA	NA	NA	NA	NA	NA	NA	12	alive	alive	97	98	28	36.7	0
506	exclusion	No adm + no death	66	male	less than ECOG 3	15.8	0	0	0	0	0	0	hematologic	0	1	2	1	0	0	0	0	0	98	14	yes	yes	no	3	13	1	NA	NA	NA	NA	NA	NA	NA	NA	NA	NA	NA	61	death	inhospital mortality	76	138	16	37.6	14
507	inclusion	No adm + no death	76	male	less than ECOG 3	23.2	0	0	0	0	0	0	solid	0	1	1	1	0	0	0	0	0	55	3	yes	no	no	5	3	0	NA	NA	NA	NA	NA	NA	NA	NA	NA	NA	NA	15	alive	alive	94	106	20	37.3	0
508	inclusion	No adm + no death	54	female	less than ECOG 3	18.4	0	0	0	0	0	0	solid	0	1	2	0	1	0	0	0	0	97	9	yes	yes	no	5	1	8	NA	NA	NA	NA	NA	NA	NA	NA	NA	NA	NA	81	alive	alive	111	107	25	37.3	0
509	inclusion	>7day readm or death	70	male	less than ECOG 3	16.9	0	1	0	1	0	1	solid	0	0	2	0	0	1	0	0	0	41	10	no	no	yes	3	6	4	0	1	0	0	0	0	0	Different	62	8	death	22	alive	inhospital mortality	59	67	14	36.4	6
510	inclusion	<7day readm or death	67	male	less than ECOG 3	18.3	0	0	0	0	0	0	solid	0	0	2	0	0	1	0	0	0	31	6	yes	no	no	1	5	1	0	0	0	1	0	0	0	Same	35	7	alive	31	alive	inhospital mortality	122	135	25	37.5	0
511	inclusion	<7day readm or death	71	male	ECOG 3 or more	16.5	0	1	0	0	0	0	hematologic	0	1	2	0	1	0	0	0	0	57	6	no	yes	no	4	3	3	0	1	0	0	0	0	0	Same	71	9	death	30	alive	inhospital mortality	79	74	21	36.4	0
512	exclusion	No adm + no death	67	female	less than ECOG 3	18	0	1	0	1	0	0	solid	0	0	1	0	0	1	0	0	0	41	1	no	no	no	2	0	1	NA	NA	NA	NA	NA	NA	NA	NA	NA	NA	NA	5	alive	alive	111	117	28	36.2	0
513	inclusion	No adm + no death	70	female	less than ECOG 3	20.6	0	0	0	0	1	0	hematologic	0	0	1	0	0	1	0	0	0	54	2	no	no	no	2	2	0	NA	NA	NA	NA	NA	NA	NA	NA	NA	NA	NA	8	alive	alive	91	53	18	36.3	0
514	inclusion	No adm + no death	26	female	less than ECOG 3	15.3	0	0	0	0	0	0	hematologic	1	1	2	1	0	0	0	0	0	92	17	yes	yes	no	18	5	12	NA	NA	NA	NA	NA	NA	NA	NA	NA	NA	NA	65	alive	alive	88	124	27	36.6	0
515	inclusion	No adm + no death	87	male	less than ECOG 3	28	1	1	0	1	0	0	hematologic	1	0	1	0	0	0	1	0	0	48	2	no	no	no	2	3	-1	NA	NA	NA	NA	NA	NA	NA	NA	NA	NA	NA	24	alive	alive	63	76	18	36	0
516	exclusion	No adm + no death	70	female	ECOG 3 or more	17.7	1	0	0	0	0	0	solid	0	0	1	1	0	0	0	0	0	60	13	yes	yes	no	11	6	7	NA	NA	NA	NA	NA	NA	NA	NA	NA	NA	NA	29	alive	alive	114	107	22	36	6
517	inclusion	No adm + no death	69	male	less than ECOG 3	22.7	0	0	0	0	0	0	hematologic	1	0	1	1	0	0	0	0	0	36	2	yes	no	no	3	2	0	NA	NA	NA	NA	NA	NA	NA	NA	NA	NA	NA	44	alive	alive	93	59	12	36.2	0
518	inclusion	No adm + no death	71	male	less than ECOG 3	24	0	0	0	0	0	0	solid	1	0	1	0	0	1	0	0	0	29	1	no	no	no	1	1	0	NA	NA	NA	NA	NA	NA	NA	NA	NA	NA	NA	6	alive	alive	78	86	14	36.9	0
519	inclusion	No adm + no death	69	male	less than ECOG 3	23.3	1	0	0	0	0	0	solid	0	1	1	0	1	0	0	0	0	30	2	no	no	no	1	0	2	NA	NA	NA	NA	NA	NA	NA	NA	NA	NA	NA	11	alive	alive	76	83	18	37.2	0
520	inclusion	No adm + no death	71	male	less than ECOG 3	22.9	1	0	0	0	0	0	solid	0	0	1	1	0	0	0	0	0	43	4	no	no	no	2	3	1	NA	NA	NA	NA	NA	NA	NA	NA	NA	NA	NA	31	alive	alive	79	119	23	38	0
521	inclusion	>7day readm or death	54	female	less than ECOG 3	22.5	0	0	0	0	0	0	solid	0	0	2	0	0	1	0	0	0	43	1	no	no	no	1	0	1	1	0	0	0	0	0	0	Different	NA	NA	NA	44	alive	inhospital mortality	71	116	17	36.9	0
522	inclusion	No adm + no death	60	female	less than ECOG 3	20.9	0	0	0	0	0	0	hematologic	0	0	2	0	1	0	0	0	0	62	6	no	no	no	2	6	0	NA	NA	NA	NA	NA	NA	NA	NA	NA	NA	NA	53	alive	alive	82	102	21	37.6	0
523	exclusion	No adm + no death	76	male	less than ECOG 3	20.2	0	0	0	0	0	0	hematologic	1	0	2	0	1	0	0	0	0	75	9	yes	yes	no	5	10	-1	NA	NA	NA	NA	NA	NA	NA	NA	NA	NA	NA	18	alive	alive	84	126	30	38.2	6
524	inclusion	No adm + no death	75	male	less than ECOG 3	17.6	1	1	0	0	0	0	solid	0	0	1	0	0	1	0	0	0	42	1	no	no	no	2	1	0	NA	NA	NA	NA	NA	NA	NA	NA	NA	NA	NA	6	alive	alive	77	94	11	36.1	0
525	inclusion	No adm + no death	44	female	less than ECOG 3	16.6	0	0	0	0	0	0	solid	0	0	1	0	1	0	0	0	0	48	3	no	yes	no	5	2	1	NA	NA	NA	NA	NA	NA	NA	NA	NA	NA	NA	34	alive	alive	72	93	13	37.2	0
526	inclusion	No adm + no death	62	male	less than ECOG 3	28.2	0	1	0	0	0	0	solid	0	0	2	0	0	1	0	0	0	39	1	no	no	no	1	0	1	NA	NA	NA	NA	NA	NA	NA	NA	NA	NA	NA	13	alive	alive	104	91	18	37.3	0
527	exclusion	No adm + no death	49	female	less than ECOG 3	22.4	0	0	0	0	0	0	solid	0	0	2	0	1	0	0	0	0	82	11	yes	yes	no	4	10	1	NA	NA	NA	NA	NA	NA	NA	NA	NA	NA	NA	19	alive	alive	49	138	24	37.4	24
528	exclusion	No adm + no death	75	male	less than ECOG 3	27.2	0	0	0	0	0	1	solid	0	0	2	0	1	0	0	0	0	34	2	no	no	no	1	0	2	NA	NA	NA	NA	NA	NA	NA	NA	NA	NA	NA	17	alive	alive	81	107	35	36.5	0
529	inclusion	No adm + no death	58	male	less than ECOG 3	19.2	0	0	0	0	0	0	hematologic	1	1	2	0	0	0	0	0	1	55	8	yes	yes	no	14	9	-1	NA	NA	NA	NA	NA	NA	NA	NA	NA	NA	NA	91	alive	alive	105	71	23	37.3	6
530	exclusion	No adm + no death	77	female	less than ECOG 3	23.9	0	0	0	0	0	0	solid	1	1	2	0	0	0	0	0	1	61	8	yes	no	yes	3	13	-5	NA	NA	NA	NA	NA	NA	NA	NA	NA	NA	NA	13	death	inhospital mortality	104	113	28	34.9	14
531	inclusion	>7day readm or death	55	female	less than ECOG 3	14.4	0	0	0	0	0	0	solid	0	0	2	0	1	0	0	0	0	61	4	no	yes	no	6	0	4	1	0	0	0	0	0	0	Different	NA	NA	NA	49	alive	inhospital mortality	109	101	28	36.1	0
532	inclusion	<7day readm or death	32	male	less than ECOG 3	24.6	0	0	0	1	0	0	hematologic	1	1	2	0	0	0	0	1	0	37	5	no	no	no	3	4	1	0	0	0	0	0	1	0	Same	43	2	alive	11	alive	alive	111	61	19	36.7	6
533	inclusion	No adm + no death	51	female	less than ECOG 3	26.5	1	0	0	0	0	0	hematologic	0	0	1	0	1	0	0	0	0	32	2	no	no	no	3	1	1	NA	NA	NA	NA	NA	NA	NA	NA	NA	NA	NA	9	alive	alive	78	97	27	36.3	0
534	exclusion	No adm + no death	62	male	less than ECOG 3	15.8	0	0	0	1	0	0	hematologic	0	1	2	0	1	0	0	0	0	80	14	yes	yes	no	5	4	10	NA	NA	NA	NA	NA	NA	NA	NA	NA	NA	NA	21	alive	alive	77	81	13	35.8	0
535	inclusion	No adm + no death	62	female	less than ECOG 3	20	0	0	0	0	0	0	solid	0	1	1	0	1	0	0	0	0	63	10	yes	yes	no	3	7	3	NA	NA	NA	NA	NA	NA	NA	NA	NA	NA	NA	14	alive	alive	75	99	13	36.3	6
536	inclusion	>7day readm or death	50	male	less than ECOG 3	15	0	0	0	0	0	0	hematologic	0	1	2	0	1	0	0	0	0	79	5	yes	yes	no	14	2	3	0	0	1	0	0	0	0	Different	44	6	alive	241	alive	alive	70	75	19	36.1	0
537	inclusion	No adm + no death	63	male	less than ECOG 3	20.8	0	0	0	0	0	0	hematologic	0	1	2	1	0	0	0	0	0	54	5	no	no	no	1	3	2	NA	NA	NA	NA	NA	NA	NA	NA	NA	NA	NA	24	alive	alive	95	105	24	36	0
538	inclusion	No adm + no death	62	male	less than ECOG 3	26.3	1	0	1	0	0	0	solid	0	0	1	0	0	0	1	0	0	40	3	no	no	no	1	4	-1	NA	NA	NA	NA	NA	NA	NA	NA	NA	NA	NA	9	alive	alive	97	99	16	36.4	24
539	inclusion	No adm + no death	69	female	less than ECOG 3	27.2	1	1	0	0	1	0	solid	0	0	1	0	0	1	0	0	0	30	6	no	no	yes	2	7	-1	NA	NA	NA	NA	NA	NA	NA	NA	NA	NA	NA	19	alive	alive	93	105	17	36.2	6
540	inclusion	No adm + no death	67	male	less than ECOG 3	24.8	0	0	0	0	0	0	hematologic	1	1	2	0	1	0	0	0	0	73	6	no	yes	no	7	7	-1	NA	NA	NA	NA	NA	NA	NA	NA	NA	NA	NA	70	alive	alive	97	153	25	36.6	14
541	exclusion	No adm + no death	52	male	less than ECOG 3	23.9	1	0	0	0	1	0	solid	0	0	2	1	0	0	0	0	0	63	14	yes	NA	yes	4	13	1	NA	NA	NA	NA	NA	NA	NA	NA	NA	NA	NA	28	death	inhospital mortality	NA	NA	NA	NA	24
542	inclusion	>7day readm or death	77	male	less than ECOG 3	18.4	1	0	0	1	0	0	hematologic	1	0	2	0	1	0	0	0	0	75	9	no	yes	no	11	7	2	0	1	0	0	0	0	0	Same	64	7	alive	68	alive	alive	106	77	33	36.9	6
543	exclusion	No adm + no death	55	male	less than ECOG 3	18	1	1	0	0	0	0	solid	1	1	2	1	0	0	0	0	0	70	12	yes	yes	yes	13	11	1	NA	NA	NA	NA	NA	NA	NA	NA	NA	NA	NA	35	death	inhospital mortality	NA	NA	NA	NA	24
544	exclusion	No adm + no death	76	male	less than ECOG 3	23.1	0	0	0	0	0	0	solid	0	0	2	0	1	0	0	0	0	59	7	yes	yes	NA	8	8	-1	NA	NA	NA	NA	NA	NA	NA	NA	NA	NA	NA	9	death	inhospital mortality	NA	NA	NA	NA	24
545	inclusion	<48hr readm or death	43	female	less than ECOG 3	22.6	0	0	0	0	1	0	hematologic	0	0	1	1	0	0	0	0	0	64	9	no	no	no	3	11	-2	0	0	1	0	0	0	0	Same	65	11	alive	146	alive	alive	114	115	17	36.9	6
546	exclusion	No adm + no death	40	female	less than ECOG 3	NA	1	0	0	0	0	0	solid	0	1	1	0	0	1	0	0	0	36	6	NA	NA	NA	1	8	-2	NA	NA	NA	NA	NA	NA	NA	NA	NA	NA	NA	0	death	inhospital mortality	NA	NA	NA	NA	0
547	exclusion	No adm + no death	44	female	less than ECOG 3	20.7	0	0	0	0	0	0	hematologic	1	1	2	1	0	0	0	0	0	69	12	yes	yes	yes	3	9	3	NA	NA	NA	NA	NA	NA	NA	NA	NA	NA	NA	42	death	inhospital mortality	NA	NA	NA	NA	24
548	exclusion	No adm + no death	26	male	less than ECOG 3	NA	0	0	0	0	0	0	hematologic	0	1	1	1	0	0	0	0	0	78	16	yes	yes	yes	2	9	7	NA	NA	NA	NA	NA	NA	NA	NA	NA	NA	NA	1	death	inhospital mortality	NA	NA	NA	NA	24
549	inclusion	No adm + no death	51	male	less than ECOG 3	21.4	0	0	0	0	0	0	solid	0	0	1	0	0	0	0	1	0	57	8	no	yes	no	7	0	8	NA	NA	NA	NA	NA	NA	NA	NA	NA	NA	NA	11	alive	alive	90	94	31	37.1	0
550	inclusion	No adm + no death	55	male	less than ECOG 3	22.7	0	0	0	0	0	0	solid	0	1	2	1	0	0	0	0	0	60	11	yes	no	no	2	10	1	NA	NA	NA	NA	NA	NA	NA	NA	NA	NA	NA	41	alive	alive	91	105	15	35.8	0
551	inclusion	No adm + no death	70	male	less than ECOG 3	25.1	1	0	1	0	0	0	solid	0	0	2	0	1	0	0	0	0	59	6	yes	yes	yes	6	15	-9	NA	NA	NA	NA	NA	NA	NA	NA	NA	NA	NA	23	alive	alive	69	65	26	35.1	24
552	inclusion	<7day readm or death	65	male	less than ECOG 3	23.5	1	0	0	0	0	0	hematologic	1	0	1	0	1	0	0	0	0	52	8	yes	yes	yes	8	6	2	0	1	0	0	0	0	0	Same	48	11	alive	27	alive	inhospital mortality	78	98	24	37.9	6
553	exclusion	No adm + no death	71	female	ECOG 3 or more	NA	0	0	0	0	0	0	solid	0	0	1	1	0	0	0	0	0	65	13	yes	yes	yes	35	14	-1	NA	NA	NA	NA	NA	NA	NA	NA	NA	NA	NA	35	death	inhospital mortality	49	87	30	34.3	24
554	inclusion	No adm + no death	37	male	less than ECOG 3	24.9	1	0	0	0	0	0	hematologic	0	0	2	0	1	0	0	0	0	66	11	yes	yes	no	36	8	3	NA	NA	NA	NA	NA	NA	NA	NA	NA	NA	NA	47	alive	alive	83	73	10	35.4	24
555	exclusion	No adm + no death	43	female	less than ECOG 3	18.5	0	0	0	0	0	0	solid	0	0	2	1	0	0	0	0	0	94	16	yes	yes	yes	1	13	3	NA	NA	NA	NA	NA	NA	NA	NA	NA	NA	NA	81	death	inhospital mortality	NA	NA	NA	NA	24
556	exclusion	No adm + no death	65	male	less than ECOG 3	NA	0	1	0	0	0	0	solid	0	1	1	1	0	0	0	0	0	50	5	yes	yes	NA	34	8	-3	NA	NA	NA	NA	NA	NA	NA	NA	NA	NA	NA	33	death	inhospital mortality	46	93	24	37.1	24
557	inclusion	No adm + no death	41	female	less than ECOG 3	18.5	0	0	0	0	0	0	hematologic	1	1	2	1	0	0	0	0	0	58	6	yes	no	no	2	7	-1	NA	NA	NA	NA	NA	NA	NA	NA	NA	NA	NA	32	alive	alive	68	89	16	37.8	0
558	inclusion	No adm + no death	66	male	less than ECOG 3	24.1	0	0	1	0	0	0	solid	1	0	1	1	0	0	0	0	0	45	7	yes	no	no	2	3	4	NA	NA	NA	NA	NA	NA	NA	NA	NA	NA	NA	10	alive	alive	65	71	13	36.3	0
559	inclusion	No adm + no death	65	male	less than ECOG 3	20.6	0	0	0	0	0	0	hematologic	0	1	1	1	0	0	0	0	0	78	14	yes	yes	no	15	16	-2	NA	NA	NA	NA	NA	NA	NA	NA	NA	NA	NA	30	alive	alive	98	91	25	37.7	24
560	inclusion	No adm + no death	62	female	ECOG 3 or more	15.4	0	0	0	0	0	0	solid	0	0	2	1	0	0	0	0	0	56	7	yes	no	no	2	6	1	NA	NA	NA	NA	NA	NA	NA	NA	NA	NA	NA	16	alive	alive	93	113	23	36.6	0
561	inclusion	No adm + no death	75	male	less than ECOG 3	17.2	0	1	0	0	0	0	solid	0	1	1	0	0	0	0	0	1	75	11	no	yes	no	5	8	3	NA	NA	NA	NA	NA	NA	NA	NA	NA	NA	NA	8	alive	alive	86	95	18	36.8	6
562	exclusion	No adm + no death	72	male	less than ECOG 3	20.8	1	0	0	0	0	0	solid	0	0	2	0	1	0	0	0	0	74	12	yes	yes	no	16	14	-2	NA	NA	NA	NA	NA	NA	NA	NA	NA	NA	NA	22	alive	inhospital mortality	89	131	33	36.5	24
563	inclusion	No adm + no death	58	male	less than ECOG 3	20.2	0	0	0	0	0	0	solid	0	1	1	1	0	0	0	0	0	37	4	yes	no	no	3	7	-3	NA	NA	NA	NA	NA	NA	NA	NA	NA	NA	NA	9	alive	alive	78	51	22	36.5	0
564	inclusion	No adm + no death	55	female	ECOG 3 or more	22	0	0	0	1	0	0	solid	0	0	2	0	0	1	0	0	0	34	3	no	no	no	7	1	2	NA	NA	NA	NA	NA	NA	NA	NA	NA	NA	NA	19	alive	alive	75	91	24	36	0
565	inclusion	<48hr readm or death	52	male	less than ECOG 3	23.7	0	0	0	0	0	0	solid	0	1	2	1	0	0	0	0	0	40	4	no	no	no	1	4	0	0	0	1	0	0	0	0	Same	47	5	death	38	alive	inhospital mortality	80	129	26	37.6	0
566	inclusion	No adm + no death	55	male	less than ECOG 3	18.7	0	0	0	0	0	0	solid	0	1	2	0	0	1	0	0	0	32	2	no	no	no	1	1	1	NA	NA	NA	NA	NA	NA	NA	NA	NA	NA	NA	19	alive	alive	80	117	24	36.4	0
567	exclusion	No adm + no death	23	male	less than ECOG 3	29.1	0	0	0	0	0	0	hematologic	0	1	2	1	0	0	0	0	0	59	6	yes	yes	yes	19	15	-9	NA	NA	NA	NA	NA	NA	NA	NA	NA	NA	NA	42	death	inhospital mortality	40	80	14	34.8	24
568	inclusion	No adm + no death	53	female	less than ECOG 3	23.3	0	0	0	0	0	0	solid	0	1	1	0	0	0	1	0	0	29	0	no	no	no	3	3	-3	NA	NA	NA	NA	NA	NA	NA	NA	NA	NA	NA	7	alive	alive	92	102	22	37	0
569	inclusion	No adm + no death	63	male	ECOG 3 or more	20.6	0	0	0	1	0	1	solid	1	0	2	0	1	0	0	0	0	54	7	no	yes	no	2	1	6	NA	NA	NA	NA	NA	NA	NA	NA	NA	NA	NA	44	alive	alive	91	109	13	36.4	0
570	inclusion	No adm + no death	35	male	less than ECOG 3	26.8	0	0	1	0	0	0	solid	0	0	1	1	0	0	0	0	0	55	11	yes	no	no	3	9	2	NA	NA	NA	NA	NA	NA	NA	NA	NA	NA	NA	11	alive	alive	74	78	21	36.6	0
571	inclusion	No adm + no death	77	male	less than ECOG 3	20.7	0	0	0	0	0	0	hematologic	0	0	1	0	1	0	0	0	0	50	3	no	no	no	2	2	1	NA	NA	NA	NA	NA	NA	NA	NA	NA	NA	NA	12	alive	alive	78	76	19	37.2	0
572	exclusion	No adm + no death	66	male	less than ECOG 3	22.9	1	0	0	0	0	0	hematologic	1	1	2	0	1	0	0	0	0	80	14	yes	yes	yes	9	17	-3	NA	NA	NA	NA	NA	NA	NA	NA	NA	NA	NA	29	death	inhospital mortality	49	90	20	35.1	24
573	inclusion	No adm + no death	74	male	less than ECOG 3	18.8	1	0	1	0	1	0	solid	0	0	1	0	0	0	0	0	1	48	6	yes	no	yes	3	8	-2	NA	NA	NA	NA	NA	NA	NA	NA	NA	NA	NA	30	alive	alive	72	98	20	36.9	6
574	inclusion	No adm + no death	42	male	less than ECOG 3	26.9	0	0	0	0	0	0	hematologic	0	1	2	1	0	0	0	0	0	57	7	yes	no	no	1	7	0	NA	NA	NA	NA	NA	NA	NA	NA	NA	NA	NA	21	alive	alive	72	83	13	37	0
575	exclusion	No adm + no death	77	male	less than ECOG 3	26.9	1	0	0	0	0	0	hematologic	1	0	2	0	0	0	0	0	1	67	8	yes	yes	yes	6	9	-1	NA	NA	NA	NA	NA	NA	NA	NA	NA	NA	NA	14	death	inhospital mortality	NA	NA	NA	NA	24
576	exclusion	No adm + no death	58	female	less than ECOG 3	26.3	0	0	0	0	0	0	solid	0	1	2	1	0	0	0	0	0	74	15	yes	yes	yes	4	7	8	NA	NA	NA	NA	NA	NA	NA	NA	NA	NA	NA	14	death	inhospital mortality	NA	NA	NA	NA	24
577	inclusion	No adm + no death	51	male	less than ECOG 3	20	1	0	0	0	0	0	solid	0	0	1	0	0	1	0	0	0	27	0	no	no	no	3	1	-1	NA	NA	NA	NA	NA	NA	NA	NA	NA	NA	NA	4	alive	alive	82	83	13	36.7	0
578	inclusion	>7day readm or death	56	male	less than ECOG 3	20.7	0	0	0	0	0	0	solid	0	1	1	1	0	0	0	0	0	44	6	yes	yes	yes	9	2	4	1	0	0	0	0	0	0	Different	NA	NA	NA	71	alive	inhospital mortality	89	119	16	36.7	0
579	exclusion	No adm + no death	73	male	ECOG 3 or more	19.1	0	0	0	0	0	0	hematologic	0	1	2	1	0	0	0	0	0	80	12	yes	yes	NA	9	7	5	NA	NA	NA	NA	NA	NA	NA	NA	NA	NA	NA	13	death	inhospital mortality	NA	25	15	NA	24
580	inclusion	No adm + no death	68	male	less than ECOG 3	16.4	0	0	0	0	0	1	solid	0	0	2	0	1	0	0	0	0	54	7	no	yes	no	7	1	6	NA	NA	NA	NA	NA	NA	NA	NA	NA	NA	NA	36	alive	alive	79	89	19	35.7	6
581	inclusion	No adm + no death	66	male	less than ECOG 3	21.8	0	0	0	0	0	0	solid	0	1	1	0	1	0	0	0	0	32	3	no	no	no	3	2	1	NA	NA	NA	NA	NA	NA	NA	NA	NA	NA	NA	9	alive	alive	93	98	20	37.9	0
582	exclusion	No adm + no death	66	female	less than ECOG 3	21.8	0	0	0	0	0	0	solid	0	1	2	0	1	0	0	0	0	40	3	NA	yes	NA	3	2	1	NA	NA	NA	NA	NA	NA	NA	NA	NA	NA	NA	10	death	inhospital mortality	NA	NA	NA	NA	24
583	inclusion	<7day readm or death	76	male	ECOG 3 or more	22.9	1	0	0	0	0	0	hematologic	0	0	2	0	0	1	0	0	0	89	10	yes	yes	no	7	2	8	0	1	0	0	0	0	0	Different	51	6	alive	26	alive	inhospital mortality	100	88	23	36	0
584	inclusion	No adm + no death	61	male	less than ECOG 3	18.1	0	0	0	0	0	0	hematologic	0	1	2	1	0	0	0	0	0	67	6	no	no	no	2	6	0	NA	NA	NA	NA	NA	NA	NA	NA	NA	NA	NA	41	alive	alive	105	110	20	37.4	0
585	exclusion	No adm + no death	72	male	less than ECOG 3	20.1	1	0	0	0	0	1	solid	0	0	2	1	0	0	0	0	0	82	3	yes	yes	yes	32	14	-11	NA	NA	NA	NA	NA	NA	NA	NA	NA	NA	NA	43	death	inhospital mortality	79	108	24	34.1	24
586	exclusion	No adm + no death	48	female	less than ECOG 3	NA	1	0	0	0	0	0	hematologic	0	1	1	0	1	0	0	0	0	50	7	yes	yes	yes	5	16	-9	NA	NA	NA	NA	NA	NA	NA	NA	NA	NA	NA	5	death	inhospital mortality	69	119	25	35.3	24
587	inclusion	>7day readm or death	30	female	ECOG 3 or more	13.8	0	0	0	0	0	0	hematologic	1	1	2	0	0	0	0	1	0	39	6	no	yes	no	21	0	6	0	0	0	0	0	0	1	Different	44	2	alive	97	alive	alive	96	112	31	37.4	0
588	inclusion	>7day readm or death	58	male	less than ECOG 3	20.7	0	0	0	0	0	0	hematologic	0	1	2	0	1	0	0	0	0	47	7	no	no	yes	5	12	-5	0	1	0	0	0	0	0	Same	53	9	alive	132	alive	inhospital mortality	68	103	23	36.9	0
589	inclusion	>7day readm or death	74	male	less than ECOG 3	20.3	0	0	1	0	0	0	solid	0	0	2	1	0	0	0	0	0	54	4	yes	no	no	2	3	1	1	0	0	0	0	0	0	Different	NA	NA	NA	71	alive	inhospital mortality	75	58	15	35.4	6
590	inclusion	<48hr readm or death	52	male	less than ECOG 3	20.5	0	0	0	0	0	0	hematologic	0	1	2	1	0	0	0	0	0	60	10	yes	no	no	2	5	5	0	0	1	0	0	0	0	Same	60	11	death	20	alive	inhospital mortality	84	144	14	37.9	0
591	exclusion	No adm + no death	59	female	less than ECOG 3	21.7	0	0	0	0	0	0	solid	1	1	2	0	0	0	0	1	0	45	8	NA	yes	NA	3	6	2	NA	NA	NA	NA	NA	NA	NA	NA	NA	NA	NA	5	death	inhospital mortality	83	86	15	NA	24
592	inclusion	<7day readm or death	68	male	less than ECOG 3	22.5	0	0	0	0	0	0	hematologic	0	1	2	0	1	0	0	0	0	75	12	no	yes	no	11	6	6	0	1	0	0	0	0	0	Same	82	16	alive	66	alive	alive	91	74	15	36.7	0
593	inclusion	<7day readm or death	57	female	less than ECOG 3	20.6	0	0	0	0	0	0	hematologic	1	1	2	0	1	0	0	0	0	70	12	yes	yes	yes	24	8	4	0	1	0	0	0	0	0	Same	76	13	alive	285	alive	alive	113	121	31	35.9	6
594	exclusion	No adm + no death	54	male	less than ECOG 3	NA	0	0	0	0	0	0	solid	0	1	1	0	0	1	0	0	0	53	11	yes	yes	yes	2	4	7	NA	NA	NA	NA	NA	NA	NA	NA	NA	NA	NA	1	death	inhospital mortality	NA	NA	NA	NA	24
595	inclusion	No adm + no death	70	female	less than ECOG 3	26.1	1	0	0	0	0	0	solid	1	0	2	0	0	1	0	0	0	32	1	no	no	no	1	2	-1	NA	NA	NA	NA	NA	NA	NA	NA	NA	NA	NA	8	alive	alive	64	90	25	37.3	24
596	exclusion	No adm + no death	49	male	ECOG 3 or more	NA	0	0	0	0	0	0	solid	0	1	1	1	0	0	0	0	0	86	18	yes	yes	yes	1	12	6	NA	NA	NA	NA	NA	NA	NA	NA	NA	NA	NA	1	death	inhospital mortality	75	132	19	35.3	6
597	inclusion	No adm + no death	69	female	ECOG 3 or more	24.4	1	0	0	0	0	0	solid	0	1	2	1	0	0	0	0	0	81	14	yes	yes	no	13	5	9	NA	NA	NA	NA	NA	NA	NA	NA	NA	NA	NA	25	alive	alive	64	109	20	36.5	6
598	inclusion	>7day readm or death	78	male	ECOG 3 or more	18.9	1	0	0	0	0	0	solid	0	0	2	0	1	0	0	0	0	50	7	yes	yes	no	4	2	5	1	0	0	0	0	0	0	Different	NA	NA	NA	20	alive	inhospital mortality	97	116	24	35.9	6
599	exclusion	No adm + no death	71	female	less than ECOG 3	NA	0	0	0	0	0	0	solid	0	1	1	0	0	0	0	0	1	82	13	yes	yes	NA	2	14	-1	NA	NA	NA	NA	NA	NA	NA	NA	NA	NA	NA	1	death	inhospital mortality	NA	NA	NA	NA	24
600	inclusion	No adm + no death	60	female	less than ECOG 3	25.6	0	0	0	0	0	0	solid	1	0	2	1	0	0	0	0	0	47	4	yes	no	no	2	7	-3	NA	NA	NA	NA	NA	NA	NA	NA	NA	NA	NA	22	alive	alive	111	85	21	37	0
601	exclusion	No adm + no death	59	female	less than ECOG 3	NA	0	0	0	0	0	0	hematologic	0	0	1	0	1	0	0	0	0	62	9	yes	yes	NA	1	4	5	NA	NA	NA	NA	NA	NA	NA	NA	NA	NA	NA	1	death	inhospital mortality	NA	NA	NA	NA	24
602	inclusion	No adm + no death	53	male	less than ECOG 3	20.2	0	0	0	0	0	0	solid	1	0	1	0	1	0	0	0	0	26	1	no	no	no	2	3	-2	NA	NA	NA	NA	NA	NA	NA	NA	NA	NA	NA	15	alive	alive	76	95	34	38	0
603	exclusion	No adm + no death	45	male	less than ECOG 3	20.1	0	0	0	0	0	0	hematologic	0	1	2	1	0	0	0	0	0	72	9	yes	yes	NA	5	9	0	NA	NA	NA	NA	NA	NA	NA	NA	NA	NA	NA	52	death	inhospital mortality	NA	NA	NA	NA	24
604	exclusion	No adm + no death	71	male	less than ECOG 3	27.2	0	0	0	0	0	0	hematologic	0	0	2	0	1	0	0	0	0	48	4	no	no	no	2	4	0	NA	NA	NA	NA	NA	NA	NA	NA	NA	NA	NA	11	alive	alive	80	89	22	37.6	0
605	inclusion	No adm + no death	76	male	less than ECOG 3	22.8	0	0	0	0	0	0	solid	0	0	2	0	1	0	0	0	0	41	2	no	no	no	4	1	1	NA	NA	NA	NA	NA	NA	NA	NA	NA	NA	NA	14	alive	alive	77	103	28	36.6	0
606	inclusion	>7day readm or death	61	male	less than ECOG 3	25.6	1	1	0	0	0	0	hematologic	0	0	2	0	1	0	0	0	0	53	7	no	yes	no	4	4	3	0	0	1	0	0	0	0	Different	70	9	death	27	alive	inhospital mortality	101	75	24	37.5	0
607	inclusion	No adm + no death	76	male	less than ECOG 3	16.6	1	0	0	0	0	0	solid	0	1	1	1	0	0	0	0	0	47	7	yes	no	no	2	4	3	NA	NA	NA	NA	NA	NA	NA	NA	NA	NA	NA	14	alive	alive	55	86	15	36.4	0
608	exclusion	No adm + no death	54	male	less than ECOG 3	22.8	0	0	0	0	0	0	hematologic	0	0	2	0	1	0	0	0	0	42	3	yes	yes	NA	43	11	-8	NA	NA	NA	NA	NA	NA	NA	NA	NA	NA	NA	46	death	inhospital mortality	52	98	23	36.6	24
609	inclusion	No adm + no death	57	male	less than ECOG 3	21.1	0	0	0	0	0	0	hematologic	1	0	2	0	1	0	0	0	0	51	8	no	yes	no	6	4	4	NA	NA	NA	NA	NA	NA	NA	NA	NA	NA	NA	44	alive	alive	94	93	28	37.1	6
610	inclusion	>7day readm or death	58	male	less than ECOG 3	20.4	1	1	0	0	0	0	hematologic	0	0	2	1	0	0	0	0	0	64	7	yes	no	no	6	7	0	0	0	1	0	0	0	0	Same	58	10	alive	242	alive	alive	96	91	19	36	0
611	inclusion	>7day readm or death	66	male	ECOG 3 or more	18	0	0	0	0	0	0	solid	0	0	2	0	1	0	0	0	0	43	3	no	no	no	4	2	1	0	1	0	0	0	0	0	Same	53	6	alive	97	alive	alive	93	82	32	36.8	0
612	inclusion	<7day readm or death	50	male	less than ECOG 3	21.1	0	0	0	0	0	0	solid	0	1	2	0	0	0	1	0	0	30	1	no	no	no	1	2	-1	0	0	1	0	0	0	0	Different	49	6	alive	49	alive	inhospital mortality	110	98	14	36.4	6
613	exclusion	No adm + no death	73	male	ECOG 3 or more	NA	1	0	0	0	0	0	solid	0	1	1	1	0	0	0	0	0	67	11	yes	yes	yes	2	13	-2	NA	NA	NA	NA	NA	NA	NA	NA	NA	NA	NA	1	death	inhospital mortality	74	128	20	39.4	24
614	exclusion	No adm + no death	81	male	less than ECOG 3	25.4	0	0	0	0	0	0	solid	0	0	2	0	1	0	0	0	0	43	3	no	no	no	2	1	2	NA	NA	NA	NA	NA	NA	NA	NA	NA	NA	NA	17	alive	inhospital mortality	118	113	21	36.5	0
615	inclusion	>7day readm or death	64	female	less than ECOG 3	30.8	0	0	1	0	0	0	solid	0	0	1	1	0	0	0	0	0	58	11	yes	no	no	2	8	3	0	0	1	0	0	0	0	Same	62	11	alive	31	alive	alive	72	66	22	35.7	24
616	exclusion	No adm + no death	76	male	less than ECOG 3	27.5	1	0	0	0	0	0	hematologic	0	1	2	0	0	0	0	0	1	58	8	yes	yes	yes	11	12	-4	NA	NA	NA	NA	NA	NA	NA	NA	NA	NA	NA	13	death	inhospital mortality	NA	NA	NA	NA	24
617	exclusion	No adm + no death	82	male	less than ECOG 3	20.5	0	0	0	0	0	1	solid	0	0	1	0	0	0	0	0	1	43	2	no	yes	no	1	2	0	NA	NA	NA	NA	NA	NA	NA	NA	NA	NA	NA	7	alive	alive	74	106	18	36.5	0
618	inclusion	No adm + no death	74	male	less than ECOG 3	16.8	0	0	0	0	0	0	solid	0	1	1	1	0	0	0	0	0	55	10	yes	no	no	3	8	2	NA	NA	NA	NA	NA	NA	NA	NA	NA	NA	NA	21	alive	alive	103	118	15	38	0
619	exclusion	No adm + no death	75	female	ECOG 3 or more	24.7	1	0	0	0	0	0	hematologic	0	0	2	1	0	0	0	0	0	60	7	yes	yes	yes	11	5	2	NA	NA	NA	NA	NA	NA	NA	NA	NA	NA	NA	14	death	inhospital mortality	NA	NA	NA	NA	24
620	inclusion	>7day readm or death	48	female	less than ECOG 3	27.5	0	0	1	0	0	0	solid	0	0	2	1	0	0	0	0	0	65	7	yes	no	no	3	7	0	1	0	0	0	0	0	0	Different	NA	NA	NA	31	alive	inhospital mortality	88	119	12	36.1	0
621	exclusion	No adm + no death	55	female	less than ECOG 3	22	0	0	0	0	0	0	hematologic	0	1	2	1	0	0	0	0	0	78	14	yes	yes	yes	9	16	-2	NA	NA	NA	NA	NA	NA	NA	NA	NA	NA	NA	19	death	inhospital mortality	75	96	23	34.3	24
622	inclusion	No adm + no death	75	male	ECOG 3 or more	20.1	0	0	0	0	0	0	solid	0	0	1	0	1	0	0	0	0	71	13	yes	yes	no	8	2	11	NA	NA	NA	NA	NA	NA	NA	NA	NA	NA	NA	18	alive	alive	97	88	12	36.5	6
623	inclusion	<7day readm or death	71	male	less than ECOG 3	25.1	1	0	0	0	0	0	solid	0	1	2	1	0	0	0	0	0	52	3	no	no	no	1	5	-2	1	0	0	0	0	0	0	Different	NA	NA	NA	10	alive	inhospital mortality	102	82	16	35.6	0
624	inclusion	No adm + no death	56	male	less than ECOG 3	16.5	1	0	0	0	1	0	hematologic	0	0	1	0	1	0	0	0	0	51	3	no	yes	no	4	2	1	NA	NA	NA	NA	NA	NA	NA	NA	NA	NA	NA	15	alive	alive	108	129	31	36.7	6
625	exclusion	No adm + no death	64	male	less than ECOG 3	19.6	1	0	0	1	0	0	solid	1	0	2	0	1	0	0	0	0	40	3	yes	yes	NA	22	5	-2	NA	NA	NA	NA	NA	NA	NA	NA	NA	NA	NA	32	death	inhospital mortality	NA	NA	NA	NA	24
626	inclusion	No adm + no death	45	female	less than ECOG 3	26	0	1	0	1	0	0	hematologic	0	0	2	1	0	0	0	0	0	70	8	yes	no	no	3	4	4	NA	NA	NA	NA	NA	NA	NA	NA	NA	NA	NA	58	alive	alive	90	79	9	36.3	0
627	inclusion	<7day readm or death	76	male	less than ECOG 3	14.7	0	0	0	0	0	0	solid	0	0	1	0	1	0	0	0	0	39	2	yes	yes	no	20	2	0	0	1	0	0	0	0	0	Same	68	7	alive	105	alive	alive	77	77	19	36	0
628	inclusion	No adm + no death	49	male	less than ECOG 3	34.3	0	0	0	0	0	0	hematologic	0	1	2	1	0	0	0	0	0	53	8	yes	no	no	1	8	0	NA	NA	NA	NA	NA	NA	NA	NA	NA	NA	NA	5	alive	alive	82	66	17	36	6
629	exclusion	No adm + no death	39	female	less than ECOG 3	24.8	0	0	0	0	0	0	hematologic	0	1	2	1	0	0	0	0	0	73	6	yes	yes	yes	36	11	-5	NA	NA	NA	NA	NA	NA	NA	NA	NA	NA	NA	54	death	inhospital mortality	29	71	22	34	14
630	inclusion	No adm + no death	62	male	less than ECOG 3	16.8	1	0	0	0	1	0	hematologic	0	0	2	0	0	0	0	0	1	47	7	no	no	yes	7	10	-3	NA	NA	NA	NA	NA	NA	NA	NA	NA	NA	NA	49	alive	alive	69	100	15	36.6	6
631	inclusion	No adm + no death	60	male	less than ECOG 3	21.6	1	0	0	0	0	0	solid	0	0	2	0	1	0	0	0	0	48	3	no	yes	no	8	0	3	NA	NA	NA	NA	NA	NA	NA	NA	NA	NA	NA	47	alive	alive	95	98	17	37.5	0
632	exclusion	No adm + no death	31	female	less than ECOG 3	34.6	0	0	0	0	0	0	hematologic	0	1	2	0	1	0	0	0	0	81	13	yes	yes	yes	5	14	-1	NA	NA	NA	NA	NA	NA	NA	NA	NA	NA	NA	46	death	inhospital mortality	70	88	19	36.4	6
633	inclusion	No adm + no death	58	male	less than ECOG 3	23.1	0	0	1	0	0	0	solid	0	1	1	0	0	0	1	0	0	70	10	no	yes	no	3	4	6	NA	NA	NA	NA	NA	NA	NA	NA	NA	NA	NA	9	alive	alive	72	100	10	37.8	0
634	inclusion	>7day readm or death	30	female	less than ECOG 3	18.3	0	0	0	0	0	0	hematologic	1	1	2	0	0	1	0	0	0	46	7	yes	yes	no	8	0	7	0	1	0	0	0	0	0	Different	50	10	alive	61	alive	alive	92	100	18	38	0
635	inclusion	<7day readm or death	59	male	less than ECOG 3	24.2	0	0	0	0	0	0	solid	0	0	1	0	0	1	0	0	0	21	1	no	no	no	2	2	-1	0	0	0	1	0	0	0	Same	31	2	alive	16	alive	alive	97	100	19	36.4	0
636	exclusion	No adm + no death	72	male	less than ECOG 3	29.7	1	0	0	0	0	0	hematologic	1	1	2	1	0	0	0	0	0	99	18	yes	yes	yes	4	8	10	NA	NA	NA	NA	NA	NA	NA	NA	NA	NA	NA	24	death	inhospital mortality	NA	NA	NA	NA	24
637	inclusion	No adm + no death	51	male	less than ECOG 3	23.9	0	0	0	0	0	0	solid	0	0	1	0	0	1	0	0	0	23	3	no	no	no	2	2	1	NA	NA	NA	NA	NA	NA	NA	NA	NA	NA	NA	5	alive	alive	67	93	18	36.6	0
638	exclusion	No adm + no death	50	male	less than ECOG 3	18.8	0	0	0	0	0	0	hematologic	1	1	2	0	0	0	1	0	0	70	12	yes	yes	NA	2	14	-2	NA	NA	NA	NA	NA	NA	NA	NA	NA	NA	NA	21	death	inhospital mortality	61	131	25	NA	24
639	inclusion	<48hr readm or death	70	male	less than ECOG 3	21.1	0	0	0	0	0	1	solid	0	1	2	0	1	0	0	0	0	37	2	no	no	no	2	0	2	0	1	0	0	0	0	0	Same	34	3	alive	39	alive	alive	104	88	19	37	0
640	inclusion	No adm + no death	66	female	less than ECOG 3	27.2	0	0	0	0	0	0	hematologic	0	1	1	0	0	0	1	0	0	49	5	yes	no	no	3	3	2	NA	NA	NA	NA	NA	NA	NA	NA	NA	NA	NA	8	alive	alive	112	76	17	36.5	24
641	inclusion	<48hr readm or death	73	male	ECOG 3 or more	17.7	1	0	0	0	0	0	hematologic	0	1	2	0	1	0	0	0	0	68	14	yes	yes	no	5	4	10	0	1	0	0	0	0	0	Same	71	12	alive	49	alive	inhospital mortality	85	117	29	36.8	0
642	exclusion	No adm + no death	33	male	less than ECOG 3	24.8	0	0	0	0	0	0	hematologic	1	1	2	0	0	0	1	0	0	43	6	yes	yes	yes	4	15	-9	NA	NA	NA	NA	NA	NA	NA	NA	NA	NA	NA	8	death	inhospital mortality	NA	NA	NA	NA	24
643	inclusion	No adm + no death	81	female	less than ECOG 3	22.9	0	0	0	0	0	0	solid	1	0	2	1	0	0	0	0	0	49	5	yes	no	no	2	0	5	NA	NA	NA	NA	NA	NA	NA	NA	NA	NA	NA	35	alive	alive	90	77	21	37.4	24
644	inclusion	No adm + no death	33	male	less than ECOG 3	20.2	1	0	0	0	0	0	hematologic	1	1	2	1	0	0	0	0	0	65	9	yes	yes	no	5	6	3	NA	NA	NA	NA	NA	NA	NA	NA	NA	NA	NA	36	alive	alive	102	99	26	36.4	0
645	inclusion	No adm + no death	66	female	less than ECOG 3	20	1	1	0	0	0	0	solid	0	1	1	1	0	0	0	0	0	56	4	yes	no	no	4	3	1	NA	NA	NA	NA	NA	NA	NA	NA	NA	NA	NA	14	alive	alive	75	87	25	37	6
646	inclusion	No adm + no death	57	male	less than ECOG 3	19.9	0	0	0	0	0	0	hematologic	1	0	2	0	1	0	0	0	0	46	6	yes	yes	yes	57	0	6	NA	NA	NA	NA	NA	NA	NA	NA	NA	NA	NA	65	alive	alive	97	114	33	36.9	24
647	inclusion	No adm + no death	69	male	ECOG 3 or more	18.6	0	0	0	0	0	0	solid	0	1	1	1	0	0	0	0	0	53	8	yes	yes	no	11	7	1	NA	NA	NA	NA	NA	NA	NA	NA	NA	NA	NA	20	alive	alive	68	94	18	36.9	6
648	inclusion	No adm + no death	54	male	less than ECOG 3	20.7	0	0	0	0	0	0	solid	0	0	1	0	0	1	0	0	0	27	0	no	no	no	1	1	-1	NA	NA	NA	NA	NA	NA	NA	NA	NA	NA	NA	4	alive	alive	89	88	17	36.4	0
649	inclusion	No adm + no death	72	female	ECOG 3 or more	19.2	1	0	0	0	0	0	hematologic	0	1	1	0	0	0	0	1	0	64	10	yes	yes	no	11	8	2	NA	NA	NA	NA	NA	NA	NA	NA	NA	NA	NA	73	alive	alive	115	97	19	36.4	14
650	inclusion	No adm + no death	51	male	less than ECOG 3	21.3	0	0	0	0	0	0	solid	0	1	1	0	0	1	0	0	0	24	2	no	no	no	2	1	1	NA	NA	NA	NA	NA	NA	NA	NA	NA	NA	NA	19	alive	alive	77	91	23	36.4	0
651	inclusion	No adm + no death	55	female	less than ECOG 3	29	1	0	1	0	0	0	solid	0	0	2	1	0	0	0	0	0	50	10	yes	no	no	3	7	3	NA	NA	NA	NA	NA	NA	NA	NA	NA	NA	NA	22	alive	alive	69	66	15	36.7	0
652	inclusion	No adm + no death	34	female	less than ECOG 3	21.7	0	0	0	0	0	0	hematologic	1	1	2	1	0	0	0	0	0	56	7	yes	no	no	2	5	2	NA	NA	NA	NA	NA	NA	NA	NA	NA	NA	NA	23	alive	alive	114	71	24	36.6	24
653	inclusion	No adm + no death	61	male	less than ECOG 3	19.6	0	0	0	0	0	0	solid	0	1	1	1	0	0	0	0	0	60	12	yes	no	no	1	6	6	NA	NA	NA	NA	NA	NA	NA	NA	NA	NA	NA	9	alive	alive	100	104	20	36.5	0
654	inclusion	>7day readm or death	74	male	less than ECOG 3	20.7	0	0	0	0	0	1	solid	0	0	1	0	1	0	0	0	0	29	1	no	no	no	2	2	-1	1	0	0	0	0	0	0	Different	NA	NA	NA	27	alive	inhospital mortality	99	99	29	36.3	6
655	inclusion	<48hr readm or death	26	male	less than ECOG 3	27.7	0	0	0	0	0	0	hematologic	0	0	2	0	1	0	0	0	0	54	7	yes	yes	no	13	8	-1	0	1	0	0	0	0	0	Same	81	11	alive	520	alive	inhospital mortality	111	129	15	36	14
656	inclusion	No adm + no death	71	female	less than ECOG 3	25.8	1	0	0	0	0	0	hematologic	0	0	1	1	0	0	0	0	0	50	9	yes	no	no	1	8	1	NA	NA	NA	NA	NA	NA	NA	NA	NA	NA	NA	15	alive	alive	82	84	18	36.8	6
657	exclusion	No adm + no death	43	female	less than ECOG 3	25.7	1	0	0	0	0	0	hematologic	0	1	2	0	1	0	0	0	0	86	12	yes	yes	yes	3	13	-1	NA	NA	NA	NA	NA	NA	NA	NA	NA	NA	NA	16	death	inhospital mortality	NA	NA	NA	NA	24
658	exclusion	No adm + no death	69	male	less than ECOG 3	NA	1	0	1	0	0	0	solid	0	0	1	1	0	0	0	0	0	86	17	yes	yes	yes	1	15	2	NA	NA	NA	NA	NA	NA	NA	NA	NA	NA	NA	1	death	inhospital mortality	56	89	26	NA	24
659	inclusion	No adm + no death	69	male	less than ECOG 3	19.2	0	0	0	0	0	0	hematologic	1	0	2	0	1	0	0	0	0	44	2	yes	yes	no	5	0	2	NA	NA	NA	NA	NA	NA	NA	NA	NA	NA	NA	29	alive	alive	90	80	19	35.9	0
660	exclusion	No adm + no death	59	male	less than ECOG 3	20.9	0	0	0	0	0	0	solid	0	0	2	0	1	0	0	0	0	40	2	no	yes	no	3	1	1	NA	NA	NA	NA	NA	NA	NA	NA	NA	NA	NA	24	alive	alive	119	90	14	36.3	0
661	inclusion	>7day readm or death	58	female	less than ECOG 3	32.2	0	0	0	0	0	0	solid	1	0	2	1	0	0	0	0	0	45	7	yes	no	no	1	12	-5	0	0	1	0	0	0	0	Same	71	15	death	73	alive	inhospital mortality	87	77	18	36.6	0
662	inclusion	>7day readm or death	44	female	less than ECOG 3	17.9	0	0	0	0	0	0	hematologic	0	0	2	0	0	1	0	0	0	37	4	yes	yes	no	5	1	3	0	0	1	0	0	0	0	Different	56	5	alive	153	alive	alive	84	90	21	36.2	0
663	inclusion	>7day readm or death	60	male	ECOG 3 or more	25.6	0	0	0	0	0	0	solid	0	0	1	1	0	0	0	0	0	45	5	yes	no	no	3	1	4	1	0	0	0	0	0	0	Different	NA	NA	NA	11	alive	inhospital mortality	68	113	14	37.4	0
664	inclusion	No adm + no death	54	female	less than ECOG 3	21.3	0	0	0	0	0	0	solid	0	1	2	0	1	0	0	0	0	66	9	yes	yes	no	5	5	4	NA	NA	NA	NA	NA	NA	NA	NA	NA	NA	NA	40	alive	alive	106	95	16	36.7	0
665	inclusion	No adm + no death	68	female	less than ECOG 3	25.4	1	0	1	0	0	0	solid	0	0	1	0	0	0	1	0	0	48	4	yes	no	no	2	5	-1	NA	NA	NA	NA	NA	NA	NA	NA	NA	NA	NA	8	alive	alive	65	71	13	37	0
666	inclusion	No adm + no death	69	male	less than ECOG 3	15.4	0	0	0	0	0	0	solid	0	1	1	0	1	0	0	0	0	61	7	no	yes	no	7	1	6	NA	NA	NA	NA	NA	NA	NA	NA	NA	NA	NA	14	alive	alive	70	104	24	36.6	6
667	inclusion	No adm + no death	64	male	less than ECOG 3	20.7	1	0	0	0	0	0	hematologic	0	0	1	0	1	0	0	0	0	39	0	no	no	no	2	1	-1	NA	NA	NA	NA	NA	NA	NA	NA	NA	NA	NA	7	alive	alive	77	72	22	36.3	0
668	inclusion	>7day readm or death	70	female	ECOG 3 or more	26	0	0	0	0	0	0	solid	0	0	1	1	0	0	0	0	0	71	9	yes	yes	no	3	4	5	0	1	0	0	0	0	0	Different	50	4	death	37	alive	inhospital mortality	92	76	19	36.1	6
669	inclusion	No adm + no death	66	male	less than ECOG 3	22.6	0	0	0	0	0	0	solid	0	1	1	1	0	0	0	0	0	59	10	yes	yes	no	4	3	7	NA	NA	NA	NA	NA	NA	NA	NA	NA	NA	NA	13	alive	alive	103	107	29	36.5	0
670	exclusion	No adm + no death	42	female	less than ECOG 3	21.1	0	0	0	0	0	0	solid	0	0	2	1	0	0	0	0	0	75	12	yes	yes	no	15	9	3	NA	NA	NA	NA	NA	NA	NA	NA	NA	NA	NA	35	alive	inhospital mortality	77	124	26	36.8	24
671	inclusion	No adm + no death	51	male	less than ECOG 3	25.1	0	0	0	0	0	0	solid	1	0	2	0	0	1	0	0	0	19	1	no	no	no	2	0	1	NA	NA	NA	NA	NA	NA	NA	NA	NA	NA	NA	14	alive	alive	99	76	18	36.8	0
672	inclusion	>7day readm or death	40	female	less than ECOG 3	18.2	0	0	0	0	0	0	hematologic	1	0	1	0	0	1	0	0	0	37	4	no	no	no	3	2	2	0	0	0	0	0	0	1	Different	38	5	alive	30	alive	alive	62	100	23	36.8	0
673	inclusion	No adm + no death	45	female	less than ECOG 3	21.2	1	1	0	0	0	0	solid	0	0	1	0	0	1	0	0	0	22	0	yes	no	no	4	1	-1	NA	NA	NA	NA	NA	NA	NA	NA	NA	NA	NA	15	alive	alive	81	78	16	36.3	0
674	inclusion	No adm + no death	56	female	less than ECOG 3	25.4	0	0	0	0	0	0	solid	0	1	1	1	0	0	0	0	0	44	3	yes	no	no	3	3	0	NA	NA	NA	NA	NA	NA	NA	NA	NA	NA	NA	16	alive	alive	75	64	20	36.8	0
675	inclusion	>7day readm or death	53	female	less than ECOG 3	20.4	0	0	0	0	0	0	solid	0	1	2	0	1	0	0	0	0	46	2	yes	yes	no	34	0	2	0	0	1	0	0	0	0	Different	72	10	death	87	alive	inhospital mortality	82	101	21	37.3	0
676	inclusion	<7day readm or death	29	male	less than ECOG 3	22.8	0	0	0	0	0	0	hematologic	0	0	2	0	0	0	0	0	1	53	8	no	no	yes	11	8	0	0	0	1	0	0	0	0	Different	59	10	alive	226	alive	inhospital mortality	78	135	21	37.8	0
677	inclusion	No adm + no death	40	female	less than ECOG 3	21.6	0	0	0	0	0	0	solid	0	1	2	0	0	0	0	0	1	37	4	no	no	yes	3	4	0	NA	NA	NA	NA	NA	NA	NA	NA	NA	NA	NA	28	alive	alive	91	114	19	36.2	0
678	inclusion	No adm + no death	55	male	less than ECOG 3	22.2	0	0	0	0	0	0	solid	1	0	2	0	0	1	0	0	0	27	0	no	no	no	1	2	-2	NA	NA	NA	NA	NA	NA	NA	NA	NA	NA	NA	13	alive	alive	69	101	20	36.9	0
679	inclusion	No adm + no death	49	male	less than ECOG 3	20.1	1	0	1	0	0	0	solid	1	0	1	0	0	0	0	1	0	43	13	yes	no	no	2	7	6	NA	NA	NA	NA	NA	NA	NA	NA	NA	NA	NA	19	alive	alive	76	67	22	36.9	14
680	inclusion	No adm + no death	77	male	less than ECOG 3	18.8	0	0	0	0	0	0	solid	0	1	1	0	0	0	0	0	1	39	4	no	yes	no	30	3	1	NA	NA	NA	NA	NA	NA	NA	NA	NA	NA	NA	30	alive	alive	80	105	26	36.4	0
681	inclusion	No adm + no death	52	male	less than ECOG 3	24.9	0	0	0	0	0	0	hematologic	0	0	1	1	0	0	0	0	0	46	10	yes	no	no	3	6	4	NA	NA	NA	NA	NA	NA	NA	NA	NA	NA	NA	7	alive	alive	76	85	19	35.9	6
682	inclusion	>7day readm or death	43	female	less than ECOG 3	33	1	0	0	0	0	0	solid	0	0	2	0	0	0	1	0	0	40	0	no	no	no	5	3	-3	1	0	0	0	0	0	0	Different	NA	NA	NA	47	alive	inhospital mortality	95	70	17	36.8	0
683	inclusion	No adm + no death	64	female	less than ECOG 3	26	1	0	1	0	0	0	solid	0	0	1	0	0	0	0	0	1	37	4	no	no	no	1	2	2	NA	NA	NA	NA	NA	NA	NA	NA	NA	NA	NA	7	alive	alive	81	102	21	37.1	24
684	inclusion	No adm + no death	59	male	less than ECOG 3	23.4	0	0	0	0	0	0	solid	0	1	1	0	0	1	0	0	0	27	0	no	no	no	2	1	-1	NA	NA	NA	NA	NA	NA	NA	NA	NA	NA	NA	3	alive	alive	80	107	24	37.6	0
685	exclusion	No adm + no death	58	male	less than ECOG 3	26.1	0	1	0	0	0	0	hematologic	0	1	2	0	1	0	0	0	0	91	15	yes	yes	yes	4	14	1	NA	NA	NA	NA	NA	NA	NA	NA	NA	NA	NA	35	death	inhospital mortality	72	140	34	NA	6
686	inclusion	No adm + no death	75	male	less than ECOG 3	15.5	0	0	0	0	0	1	solid	1	1	1	0	1	0	0	0	0	55	7	yes	yes	no	9	2	5	NA	NA	NA	NA	NA	NA	NA	NA	NA	NA	NA	29	alive	alive	80	66	12	36	6
687	exclusion	No adm + no death	58	male	ECOG 3 or more	NA	0	0	0	0	0	0	solid	0	1	1	0	1	0	0	0	0	55	11	yes	yes	yes	2	15	-4	NA	NA	NA	NA	NA	NA	NA	NA	NA	NA	NA	1	death	inhospital mortality	57	121	13	34.2	24
688	inclusion	No adm + no death	67	male	less than ECOG 3	21.4	0	0	0	0	0	0	solid	0	1	1	1	0	0	0	0	0	49	7	no	no	no	2	6	1	NA	NA	NA	NA	NA	NA	NA	NA	NA	NA	NA	11	alive	alive	76	82	17	36.6	0
689	inclusion	No adm + no death	50	male	less than ECOG 3	26.9	0	0	0	0	0	0	solid	0	0	1	0	0	1	0	0	0	29	2	no	no	no	2	2	0	NA	NA	NA	NA	NA	NA	NA	NA	NA	NA	NA	4	alive	alive	79	91	18	38	0
690	inclusion	No adm + no death	66	female	ECOG 3 or more	22.8	0	0	0	0	0	0	solid	0	0	2	1	0	0	0	0	0	43	7	yes	no	no	3	1	6	NA	NA	NA	NA	NA	NA	NA	NA	NA	NA	NA	49	alive	alive	107	112	21	37.3	6
691	exclusion	No adm + no death	51	male	less than ECOG 3	NA	0	0	1	0	0	0	solid	0	1	1	1	0	0	0	0	0	73	16	yes	yes	NA	3	15	1	NA	NA	NA	NA	NA	NA	NA	NA	NA	NA	NA	2	death	inhospital mortality	40	127	21	37.1	6
692	inclusion	No adm + no death	59	male	less than ECOG 3	20	0	0	1	0	0	0	solid	0	0	2	1	0	0	0	0	0	75	14	yes	yes	no	3	8	6	NA	NA	NA	NA	NA	NA	NA	NA	NA	NA	NA	50	alive	alive	73	70	16	36.3	0
693	inclusion	>7day readm or death	70	male	less than ECOG 3	13.8	0	0	0	0	0	0	solid	0	1	2	1	0	0	0	0	0	61	6	yes	no	no	2	6	0	0	0	1	0	0	0	0	Same	52	5	alive	47	alive	alive	91	100	17	36.9	0
694	exclusion	No adm + no death	77	male	less than ECOG 3	NA	1	0	0	1	0	0	solid	0	1	1	0	0	0	0	0	1	62	16	yes	yes	yes	1	13	3	NA	NA	NA	NA	NA	NA	NA	NA	NA	NA	NA	0	death	inhospital mortality	70	76	13	35.8	6
695	inclusion	No adm + no death	65	male	less than ECOG 3	22.4	0	1	0	0	0	0	hematologic	0	0	2	0	0	1	0	0	0	63	7	no	yes	no	4	4	3	NA	NA	NA	NA	NA	NA	NA	NA	NA	NA	NA	23	alive	alive	79	92	21	38.8	6
696	inclusion	No adm + no death	27	female	less than ECOG 3	17.9	0	0	0	0	0	0	hematologic	1	0	1	0	0	1	0	0	0	22	1	no	no	no	4	1	0	NA	NA	NA	NA	NA	NA	NA	NA	NA	NA	NA	8	alive	alive	93	87	25	36.3	0
697	inclusion	<48hr readm or death	73	male	ECOG 3 or more	21	0	0	1	0	0	0	hematologic	1	1	2	1	0	0	0	0	0	83	9	no	no	no	7	8	1	0	1	0	0	0	0	0	Different	90	12	death	33	alive	inhospital mortality	89	115	19	37	6
698	exclusion	No adm + no death	68	male	ECOG 3 or more	24.1	0	0	0	0	0	1	solid	0	1	2	0	1	0	0	0	0	43	4	no	no	no	7	1	3	NA	NA	NA	NA	NA	NA	NA	NA	NA	NA	NA	16	alive	inhospital mortality	102	112	22	36.3	0
699	inclusion	No adm + no death	53	male	less than ECOG 3	21.2	0	0	1	0	0	0	solid	0	0	2	0	1	0	0	0	0	34	4	no	no	no	5	4	0	NA	NA	NA	NA	NA	NA	NA	NA	NA	NA	NA	8	alive	alive	79	88	24	37.1	0
700	exclusion	No adm + no death	44	male	less than ECOG 3	NA	0	0	0	0	0	0	hematologic	0	0	1	1	0	0	0	0	0	91	18	yes	yes	yes	12	11	7	NA	NA	NA	NA	NA	NA	NA	NA	NA	NA	NA	12	death	inhospital mortality	NA	NA	NA	NA	24
701	exclusion	No adm + no death	56	male	ECOG 3 or more	20.5	0	0	0	0	0	0	solid	0	0	2	0	1	0	0	0	0	63	11	yes	yes	NA	10	12	-1	NA	NA	NA	NA	NA	NA	NA	NA	NA	NA	NA	10	death	inhospital mortality	30	75	12	37	24
702	inclusion	No adm + no death	40	male	less than ECOG 3	21	0	0	0	0	0	0	hematologic	0	1	2	1	0	0	0	0	0	65	11	yes	no	no	5	5	6	NA	NA	NA	NA	NA	NA	NA	NA	NA	NA	NA	28	alive	alive	90	57	26	36.9	0
703	inclusion	<7day readm or death	60	female	ECOG 3 or more	24.9	0	0	0	0	0	0	solid	0	0	2	0	0	0	0	1	0	44	5	no	yes	no	5	6	-1	0	0	0	0	0	1	0	Same	80	16	death	19	alive	inhospital mortality	104	88	19	36.9	0
704	inclusion	<7day readm or death	91	male	less than ECOG 3	19.5	0	0	0	0	1	0	solid	0	0	2	0	0	0	1	0	0	87	12	yes	yes	no	4	4	8	0	0	1	0	0	0	0	Different	78	9	death	47	alive	inhospital mortality	83	115	13	36.4	0
705	inclusion	No adm + no death	67	female	less than ECOG 3	22	0	0	0	0	0	0	hematologic	1	1	1	0	0	0	0	0	1	54	9	yes	no	yes	10	7	2	NA	NA	NA	NA	NA	NA	NA	NA	NA	NA	NA	37	alive	alive	92	76	16	36.8	0
706	exclusion	No adm + no death	68	male	less than ECOG 3	24	0	0	0	0	0	0	solid	0	1	1	0	1	0	0	0	0	73	11	yes	yes	no	9	6	5	NA	NA	NA	NA	NA	NA	NA	NA	NA	NA	NA	9	alive	alive	89	107	9	37.4	14
707	inclusion	No adm + no death	61	female	less than ECOG 3	23.2	0	0	0	1	0	0	solid	0	1	1	1	0	0	0	0	0	63	12	yes	no	no	5	4	8	NA	NA	NA	NA	NA	NA	NA	NA	NA	NA	NA	36	alive	alive	78	82	20	37	0
708	inclusion	<7day readm or death	66	female	less than ECOG 3	19.4	0	0	0	0	0	0	hematologic	0	0	1	0	0	1	0	0	0	41	2	yes	yes	no	2	2	0	0	0	0	1	0	0	0	Same	52	7	alive	18	alive	alive	98	88	23	37.2	0
709	inclusion	No adm + no death	72	male	less than ECOG 3	25.6	0	0	0	0	0	0	solid	0	1	1	1	0	0	0	0	0	62	8	no	yes	no	4	3	5	NA	NA	NA	NA	NA	NA	NA	NA	NA	NA	NA	7	alive	alive	107	125	26	36.7	0
710	exclusion	No adm + no death	42	female	less than ECOG 3	19.9	0	0	0	0	0	0	hematologic	0	1	2	1	0	0	0	0	0	66	9	yes	yes	yes	2	10	-1	NA	NA	NA	NA	NA	NA	NA	NA	NA	NA	NA	19	death	inhospital mortality	NA	NA	NA	NA	24
711	inclusion	<48hr readm or death	73	male	less than ECOG 3	16.9	0	0	0	0	0	0	solid	1	0	2	0	1	0	0	0	0	59	6	yes	yes	no	28	0	6	0	0	0	1	0	0	0	Different	40	4	alive	68	alive	alive	79	82	17	36.7	24
712	inclusion	<7day readm or death	28	male	less than ECOG 3	25.8	0	0	0	0	0	0	hematologic	1	1	2	1	0	0	0	0	0	78	11	yes	no	no	19	8	3	0	0	1	0	0	0	0	Same	65	14	death	75	alive	inhospital mortality	90	136	15	38	0
713	exclusion	No adm + no death	86	male	less than ECOG 3	21.1	0	0	0	1	1	0	solid	1	0	2	0	0	0	1	0	0	44	1	no	no	no	2	3	-2	NA	NA	NA	NA	NA	NA	NA	NA	NA	NA	NA	13	alive	alive	93	100	26	37.9	6
714	exclusion	No adm + no death	29	male	less than ECOG 3	20.9	0	0	1	0	0	0	hematologic	0	1	2	1	0	0	0	0	0	74	7	yes	yes	NA	47	12	-5	NA	NA	NA	NA	NA	NA	NA	NA	NA	NA	NA	69	death	inhospital mortality	NA	NA	NA	NA	24
715	exclusion	No adm + no death	63	male	less than ECOG 3	20.8	1	0	0	0	0	0	solid	0	0	1	0	0	0	1	0	0	43	8	no	no	no	3	6	2	NA	NA	NA	NA	NA	NA	NA	NA	NA	NA	NA	6	alive	alive	99	98	14	36.1	0
716	exclusion	No adm + no death	69	male	less than ECOG 3	24.6	0	0	0	1	0	0	solid	0	0	2	0	0	0	0	0	1	87	14	yes	yes	NA	1	14	0	NA	NA	NA	NA	NA	NA	NA	NA	NA	NA	NA	19	death	inhospital mortality	NA	NA	NA	NA	24
717	inclusion	No adm + no death	56	male	less than ECOG 3	17.7	1	0	0	0	0	0	solid	0	1	1	1	0	0	0	0	0	41	4	no	no	no	3	2	2	NA	NA	NA	NA	NA	NA	NA	NA	NA	NA	NA	16	alive	alive	87	104	21	34.2	0
718	exclusion	No adm + no death	52	male	less than ECOG 3	19.6	0	0	0	0	0	0	solid	0	1	2	0	0	0	1	0	0	73	12	yes	yes	no	2	11	1	NA	NA	NA	NA	NA	NA	NA	NA	NA	NA	NA	14	alive	alive	81	102	22	37.9	24
719	exclusion	No adm + no death	38	female	less than ECOG 3	30.2	0	0	0	0	0	0	hematologic	1	0	2	0	1	0	0	0	0	62	12	yes	yes	yes	1	10	2	NA	NA	NA	NA	NA	NA	NA	NA	NA	NA	NA	7	death	inhospital mortality	NA	NA	NA	NA	0
720	exclusion	No adm + no death	58	male	less than ECOG 3	23.5	0	0	0	0	0	0	solid	1	0	2	0	0	1	0	0	0	58	11	yes	yes	no	3	8	3	NA	NA	NA	NA	NA	NA	NA	NA	NA	NA	NA	4	alive	alive	67	138	10	38.8	14
721	inclusion	No adm + no death	61	male	less than ECOG 3	17.6	1	0	0	0	0	0	solid	0	1	1	0	1	0	0	0	0	45	6	no	yes	no	8	3	3	NA	NA	NA	NA	NA	NA	NA	NA	NA	NA	NA	16	alive	alive	94	115	26	36	0
722	inclusion	No adm + no death	59	male	less than ECOG 3	24.9	0	0	0	0	1	0	solid	0	0	1	0	1	0	0	0	0	28	3	no	yes	no	4	1	2	NA	NA	NA	NA	NA	NA	NA	NA	NA	NA	NA	7	alive	alive	98	80	19	36.1	0
723	inclusion	No adm + no death	57	male	less than ECOG 3	19.1	1	1	0	0	1	0	solid	0	0	2	0	1	0	0	0	0	40	5	no	yes	no	5	2	3	NA	NA	NA	NA	NA	NA	NA	NA	NA	NA	NA	11	alive	alive	111	93	18	36.5	0
724	inclusion	No adm + no death	67	male	less than ECOG 3	25.7	0	0	1	0	0	0	solid	1	0	2	0	0	0	1	0	0	38	3	no	no	no	2	4	-1	NA	NA	NA	NA	NA	NA	NA	NA	NA	NA	NA	16	alive	alive	93	88	21	37	6
725	inclusion	No adm + no death	59	female	less than ECOG 3	18.9	0	0	0	0	0	0	solid	0	0	1	0	0	1	0	0	0	24	0	no	no	no	1	0	0	NA	NA	NA	NA	NA	NA	NA	NA	NA	NA	NA	3	alive	alive	76	86	28	37.4	0
726	inclusion	>7day readm or death	49	female	less than ECOG 3	17.6	0	0	0	0	0	0	solid	0	0	1	0	1	0	0	0	0	30	2	no	yes	no	2	0	2	1	0	0	0	0	0	0	Different	NA	NA	NA	24	alive	inhospital mortality	124	120	31	36.6	24
727	exclusion	No adm + no death	71	male	less than ECOG 3	29.9	0	0	0	0	0	0	hematologic	1	1	2	1	0	0	0	0	0	54	9	yes	yes	yes	24	9	0	NA	NA	NA	NA	NA	NA	NA	NA	NA	NA	NA	36	death	inhospital mortality	NA	NA	NA	NA	24
728	inclusion	>7day readm or death	54	female	less than ECOG 3	21.7	1	0	0	0	0	0	hematologic	0	1	2	1	0	0	0	0	0	61	8	yes	no	no	1	9	-1	0	0	1	0	0	0	0	Same	72	11	death	33	alive	inhospital mortality	71	88	19	37	0
729	inclusion	No adm + no death	37	male	less than ECOG 3	20.2	0	0	0	0	0	0	hematologic	0	1	2	1	0	0	0	0	0	50	8	yes	no	no	2	6	2	NA	NA	NA	NA	NA	NA	NA	NA	NA	NA	NA	26	alive	alive	79	97	22	37.9	0
730	inclusion	No adm + no death	73	female	ECOG 3 or more	23.8	0	0	1	0	0	0	solid	0	0	2	1	0	0	0	0	0	59	10	yes	no	no	4	3	7	NA	NA	NA	NA	NA	NA	NA	NA	NA	NA	NA	12	alive	alive	96	48	22	36.6	0
731	exclusion	No adm + no death	73	male	less than ECOG 3	20.4	0	0	0	0	0	0	hematologic	0	1	2	1	0	0	0	0	0	86	13	yes	yes	yes	1	14	-1	NA	NA	NA	NA	NA	NA	NA	NA	NA	NA	NA	13	death	inhospital mortality	55	108	20	33.6	24
732	inclusion	>7day readm or death	39	female	less than ECOG 3	23.4	0	0	0	0	0	0	hematologic	1	0	2	0	0	0	1	0	0	33	2	no	no	no	5	0	2	0	0	0	0	0	1	0	Different	77	12	alive	148	alive	alive	87	107	26	37.6	0
733	inclusion	>7day readm or death	52	male	less than ECOG 3	18.7	1	1	1	1	1	1	hematologic	0	0	1	0	1	0	0	0	0	78	15	yes	yes	no	10	4	11	0	1	0	0	0	0	0	Same	59	5	alive	318	alive	alive	125	100	17	36.6	6
734	exclusion	No adm + no death	64	female	less than ECOG 3	20.8	0	0	0	0	0	0	solid	0	1	1	1	0	0	0	0	0	76	14	yes	yes	no	17	4	10	NA	NA	NA	NA	NA	NA	NA	NA	NA	NA	NA	83	alive	inhospital mortality	83	86	17	36.7	24
735	inclusion	<7day readm or death	69	male	less than ECOG 3	21.1	1	0	0	0	0	0	solid	0	0	1	0	1	0	0	0	0	53	6	yes	yes	no	13	2	4	0	0	1	0	0	0	0	Different	44	5	alive	41	alive	alive	74	98	27	36.3	0
736	exclusion	No adm + no death	64	female	ECOG 3 or more	19.3	0	0	1	0	0	0	solid	0	0	2	0	0	0	1	0	0	55	5	yes	no	no	1	5	0	NA	NA	NA	NA	NA	NA	NA	NA	NA	NA	NA	105	alive	inhospital mortality	NA	NA	NA	NA	0
737	inclusion	No adm + no death	75	female	less than ECOG 3	27.6	0	0	1	0	0	0	solid	0	0	1	0	0	0	1	0	0	51	5	no	no	no	1	7	-2	NA	NA	NA	NA	NA	NA	NA	NA	NA	NA	NA	6	alive	alive	48	69	22	37.8	6
738	inclusion	<48hr readm or death	76	male	ECOG 3 or more	21.9	0	1	0	0	0	0	solid	0	1	2	0	0	1	0	0	0	61	6	yes	yes	no	6	4	2	0	0	1	0	0	0	0	Different	47	7	alive	38	alive	inhospital mortality	59	95	21	35.8	6
739	inclusion	No adm + no death	71	male	less than ECOG 3	20.6	0	0	0	0	0	0	solid	1	0	2	0	1	0	0	0	0	34	4	no	no	no	2	3	1	NA	NA	NA	NA	NA	NA	NA	NA	NA	NA	NA	9	alive	alive	68	90	21	36.7	0
740	exclusion	No adm + no death	73	male	less than ECOG 3	19.9	0	0	0	0	0	0	solid	0	0	1	0	0	1	0	0	0	43	4	no	no	no	2	2	2	NA	NA	NA	NA	NA	NA	NA	NA	NA	NA	NA	17	alive	inhospital mortality	69	78	19	36.7	0
741	exclusion	No adm + no death	72	male	less than ECOG 3	NA	0	0	0	0	0	0	solid	0	0	1	0	1	0	0	0	0	48	3	yes	yes	yes	21	7	-4	NA	NA	NA	NA	NA	NA	NA	NA	NA	NA	NA	21	death	inhospital mortality	NA	NA	NA	NA	24
742	inclusion	>7day readm or death	42	male	less than ECOG 3	19.7	0	0	0	0	0	0	hematologic	0	0	1	1	0	0	0	0	0	60	6	no	yes	no	5	3	3	0	0	1	0	0	0	0	Same	69	7	death	19	alive	inhospital mortality	79	79	16	36.3	0
743	inclusion	<7day readm or death	45	male	less than ECOG 3	14.9	1	0	0	0	0	0	hematologic	1	0	1	0	0	0	0	0	1	53	4	no	no	yes	9	3	1	0	0	1	0	0	0	0	Different	68	11	alive	52	alive	alive	83	79	13	36.1	6
744	inclusion	No adm + no death	76	male	less than ECOG 3	22.7	0	0	0	0	0	0	solid	0	0	1	0	1	0	0	0	0	28	2	no	no	no	2	1	1	NA	NA	NA	NA	NA	NA	NA	NA	NA	NA	NA	4	alive	alive	87	90	16	37.2	0
745	inclusion	No adm + no death	51	male	less than ECOG 3	22	0	0	0	0	0	0	solid	0	1	2	0	0	1	0	0	0	30	0	no	no	no	2	1	-1	NA	NA	NA	NA	NA	NA	NA	NA	NA	NA	NA	11	alive	alive	76	83	22	36.8	0
746	inclusion	No adm + no death	69	male	less than ECOG 3	16.6	0	0	0	0	0	0	solid	0	0	1	0	0	1	0	0	0	27	2	no	no	no	2	1	1	NA	NA	NA	NA	NA	NA	NA	NA	NA	NA	NA	2	alive	alive	78	108	24	36.5	0
747	inclusion	<48hr readm or death	92	male	ECOG 3 or more	19.6	1	1	0	0	1	0	hematologic	0	0	2	1	0	0	0	0	0	65	7	yes	yes	yes	12	5	2	0	0	1	0	0	0	0	Same	84	8	alive	238	alive	inhospital mortality	100	73	27	36.8	0
748	inclusion	No adm + no death	76	female	less than ECOG 3	18.9	0	0	0	0	0	0	solid	0	0	1	0	0	1	0	0	0	28	1	no	no	no	1	0	1	NA	NA	NA	NA	NA	NA	NA	NA	NA	NA	NA	13	alive	alive	94	75	19	38.3	0
749	exclusion	No adm + no death	80	male	ECOG 3 or more	16.9	0	0	0	0	0	0	hematologic	0	0	2	0	1	0	0	0	0	72	9	NA	yes	NA	3	2	7	NA	NA	NA	NA	NA	NA	NA	NA	NA	NA	NA	3	death	inhospital mortality	72	89	15	36.4	6
750	inclusion	No adm + no death	64	male	less than ECOG 3	17.7	0	0	0	0	0	0	solid	0	0	2	0	1	0	0	0	0	47	4	no	yes	no	5	0	4	NA	NA	NA	NA	NA	NA	NA	NA	NA	NA	NA	22	alive	alive	78	127	24	36.8	0
751	inclusion	No adm + no death	88	male	less than ECOG 3	21.8	1	0	0	0	1	0	solid	1	0	2	1	0	0	0	0	0	57	7	no	no	no	3	3	4	NA	NA	NA	NA	NA	NA	NA	NA	NA	NA	NA	18	alive	alive	94	84	17	36.7	0
752	exclusion	No adm + no death	68	male	less than ECOG 3	16.6	0	0	0	0	0	0	solid	0	0	1	0	1	0	0	0	0	58	11	yes	yes	yes	33	13	-2	NA	NA	NA	NA	NA	NA	NA	NA	NA	NA	NA	33	death	inhospital mortality	82	83	28	34.2	14
753	inclusion	No adm + no death	54	male	ECOG 3 or more	18.9	0	0	0	0	0	0	solid	0	0	2	1	0	0	0	0	0	73	16	yes	yes	yes	8	7	9	NA	NA	NA	NA	NA	NA	NA	NA	NA	NA	NA	49	alive	alive	89	74	25	36	0
754	exclusion	No adm + no death	47	male	less than ECOG 3	22.3	1	0	0	0	0	0	hematologic	0	0	2	1	0	0	0	0	0	89	16	yes	yes	yes	2	17	-1	NA	NA	NA	NA	NA	NA	NA	NA	NA	NA	NA	32	death	inhospital mortality	65	119	29	34.8	24
755	inclusion	No adm + no death	24	female	less than ECOG 3	22.8	0	0	0	0	0	0	solid	0	0	1	1	0	0	0	0	0	36	6	yes	yes	no	6	6	0	NA	NA	NA	NA	NA	NA	NA	NA	NA	NA	NA	30	alive	alive	89	72	19	36.6	0
756	inclusion	No adm + no death	52	male	less than ECOG 3	21.2	0	0	0	0	0	0	solid	0	0	1	0	1	0	0	0	0	51	10	yes	yes	no	28	6	4	NA	NA	NA	NA	NA	NA	NA	NA	NA	NA	NA	28	alive	alive	73	109	33	36.5	14
757	inclusion	No adm + no death	55	male	less than ECOG 3	20	0	0	0	0	0	0	solid	0	1	2	0	1	0	0	0	0	44	4	yes	yes	no	10	0	4	NA	NA	NA	NA	NA	NA	NA	NA	NA	NA	NA	20	alive	alive	99	119	26	36.1	0
758	inclusion	<7day readm or death	61	male	ECOG 3 or more	15.4	0	0	0	0	0	0	solid	0	1	1	1	0	0	0	0	0	38	3	yes	no	no	3	3	0	0	0	1	0	0	0	0	Same	35	3	alive	96	alive	alive	117	90	25	36	0
759	inclusion	>7day readm or death	69	female	less than ECOG 3	26.3	0	0	0	0	0	0	hematologic	0	0	2	0	0	1	0	0	0	49	5	no	no	no	1	4	1	1	0	0	0	0	0	0	Different	NA	NA	NA	77	alive	inhospital mortality	90	100	16	36.3	6
760	inclusion	>7day readm or death	62	male	less than ECOG 3	21	0	1	0	0	0	1	solid	0	1	2	0	1	0	0	0	0	52	4	no	yes	no	9	2	2	0	0	0	1	0	0	0	Different	46	5	alive	66	alive	inhospital mortality	92	84	25	35.6	0
761	inclusion	No adm + no death	27	female	less than ECOG 3	23.6	0	0	0	0	0	0	hematologic	0	1	2	1	0	0	0	0	0	36	6	yes	no	no	3	5	1	NA	NA	NA	NA	NA	NA	NA	NA	NA	NA	NA	10	alive	alive	61	95	17	37.4	0
762	inclusion	No adm + no death	68	male	less than ECOG 3	16.3	1	0	1	0	0	0	solid	1	0	2	0	0	0	0	1	0	55	10	no	yes	no	18	10	0	NA	NA	NA	NA	NA	NA	NA	NA	NA	12	NA	50	alive	alive	111	78	29	37.6	24
763	inclusion	<7day readm or death	53	male	less than ECOG 3	21.2	0	0	0	0	0	0	solid	0	0	2	0	0	1	0	0	0	21	1	no	no	no	1	0	1	1	0	0	0	0	0	0	Different	NA	NA	NA	8	alive	inhospital mortality	118	111	17	36.3	0
764	inclusion	>7day readm or death	73	male	less than ECOG 3	21.4	0	0	1	0	0	0	solid	0	1	2	1	0	0	0	0	0	57	4	no	no	no	2	6	-2	1	0	0	0	0	0	0	Different	NA	NA	NA	21	alive	inhospital mortality	83	110	21	35.8	0
765	inclusion	No adm + no death	51	female	less than ECOG 3	27	0	0	0	0	0	0	solid	0	1	1	0	0	1	0	0	0	27	0	no	no	no	1	1	-1	NA	NA	NA	NA	NA	NA	NA	NA	NA	NA	NA	6	alive	alive	79	95	18	37.3	0
766	exclusion	No adm + no death	43	male	less than ECOG 3	22.7	0	0	0	0	0	0	hematologic	0	0	2	0	1	0	0	0	0	43	6	yes	yes	NA	15	10	-4	NA	NA	NA	NA	NA	NA	NA	NA	NA	NA	NA	15	death	inhospital mortality	97	104	10	36	24
767	inclusion	No adm + no death	50	male	less than ECOG 3	22.6	0	0	0	0	0	0	solid	0	0	1	0	0	1	0	0	0	23	3	no	no	no	2	1	2	NA	NA	NA	NA	NA	NA	NA	NA	NA	NA	NA	7	alive	alive	71	106	23	36.4	0
768	exclusion	No adm + no death	49	female	less than ECOG 3	22.8	0	0	0	0	0	0	hematologic	1	0	1	1	0	0	0	0	0	59	7	yes	yes	yes	6	11	-4	NA	NA	NA	NA	NA	NA	NA	NA	NA	NA	NA	6	death	inhospital mortality	NA	NA	NA	NA	24
769	inclusion	No adm + no death	71	male	less than ECOG 3	19.9	0	0	0	0	0	0	solid	0	0	2	0	1	0	0	0	0	63	6	yes	yes	no	7	4	2	NA	NA	NA	NA	NA	NA	NA	NA	NA	NA	NA	20	alive	alive	94	101	27	36.8	0
770	inclusion	No adm + no death	59	male	less than ECOG 3	25.8	0	0	0	0	0	0	solid	0	1	1	0	0	1	0	0	0	29	0	no	no	no	1	1	-1	NA	NA	NA	NA	NA	NA	NA	NA	NA	NA	NA	4	alive	alive	85	126	21	37.1	0
771	inclusion	No adm + no death	42	male	less than ECOG 3	17.3	0	1	0	0	0	0	hematologic	1	0	1	0	0	0	0	0	1	34	3	no	no	no	2	4	-1	NA	NA	NA	NA	NA	NA	NA	NA	NA	NA	NA	35	alive	alive	77	104	16	36.3	0
772	inclusion	>7day readm or death	50	male	less than ECOG 3	21.1	0	0	0	0	0	0	solid	0	1	2	1	0	0	0	0	0	34	3	no	no	no	3	2	1	1	0	0	0	0	0	0	Different	NA	NA	NA	18	alive	inhospital mortality	160	97	15	36.2	0
773	exclusion	No adm + no death	58	male	less than ECOG 3	20.8	0	0	0	0	0	0	solid	0	0	1	1	0	0	0	0	0	52	8	yes	yes	yes	1	9	-1	NA	NA	NA	NA	NA	NA	NA	NA	NA	NA	NA	1	death	inhospital mortality	48	139	26	36	24
774	inclusion	No adm + no death	77	male	less than ECOG 3	20.3	0	1	0	0	0	1	solid	0	0	1	0	0	1	0	0	0	36	3	no	no	no	2	3	0	NA	NA	NA	NA	NA	NA	NA	NA	NA	NA	NA	4	alive	alive	76	78	20	36.3	0
775	inclusion	No adm + no death	66	male	ECOG 3 or more	21.6	0	0	0	1	0	0	hematologic	0	1	2	1	0	0	0	0	0	67	8	yes	no	no	6	5	3	NA	NA	NA	NA	NA	NA	NA	NA	NA	NA	NA	49	alive	alive	87	109	22	36.7	6
776	exclusion	No adm + no death	70	male	ECOG 3 or more	17.5	0	0	0	1	0	0	solid	0	0	2	0	1	0	0	0	0	58	11	yes	no	no	5	3	8	NA	NA	NA	NA	NA	NA	NA	NA	NA	NA	NA	13	alive	alive	89	119	28	36.1	0
777	inclusion	<48hr readm or death	48	female	less than ECOG 3	18	0	0	0	0	0	0	solid	0	0	1	1	0	0	0	0	0	40	4	yes	no	no	6	4	0	0	0	1	0	0	0	0	Same	54	7	alive	31	alive	alive	92	110	15	36.4	0
778	exclusion	No adm + no death	65	male	less than ECOG 3	29.8	1	0	0	0	0	0	solid	1	1	2	0	1	0	0	0	0	40	3	no	yes	no	11	3	0	NA	NA	NA	NA	NA	NA	NA	NA	NA	NA	NA	31	alive	alive	97	95	14	36.6	0
779	inclusion	>7day readm or death	63	male	ECOG 3 or more	20.7	0	0	0	0	0	0	hematologic	0	1	2	1	0	0	0	0	0	78	11	yes	yes	yes	14	4	7	1	0	0	0	0	0	0	Different	NA	NA	NA	44	alive	inhospital mortality	84	76	19	36.3	0
780	exclusion	No adm + no death	60	male	less than ECOG 3	25.8	1	0	0	0	0	0	hematologic	0	0	2	1	0	0	0	0	0	77	7	yes	yes	yes	5	11	-4	NA	NA	NA	NA	NA	NA	NA	NA	NA	NA	NA	25	death	inhospital mortality	NA	NA	NA	NA	24
781	exclusion	No adm + no death	72	male	less than ECOG 3	22	0	0	0	0	0	0	solid	0	0	2	0	1	0	0	0	0	55	3	yes	yes	NA	6	10	-7	NA	NA	NA	NA	NA	NA	NA	NA	NA	NA	NA	7	death	inhospital mortality	81	154	34	36.6	24
782	exclusion	No adm + no death	59	male	less than ECOG 3	23.9	0	0	0	0	0	0	solid	0	0	1	1	0	0	0	0	0	52	8	yes	yes	NA	8	11	-3	NA	NA	NA	NA	NA	NA	NA	NA	NA	NA	NA	8	death	inhospital mortality	NA	NA	NA	NA	24
783	exclusion	No adm + no death	59	male	less than ECOG 3	19.6	0	0	0	0	0	0	solid	0	0	2	1	0	0	0	0	0	53	9	yes	no	no	4	3	6	NA	NA	NA	NA	NA	NA	NA	NA	NA	NA	NA	65	alive	alive	62	72	12	35.8	0
784	exclusion	No adm + no death	31	male	less than ECOG 3	25.4	0	0	0	0	0	0	hematologic	0	1	2	1	0	0	0	0	0	55	7	yes	yes	NA	15	17	-10	NA	NA	NA	NA	NA	NA	NA	NA	NA	NA	NA	42	death	inhospital mortality	64	111	27	37.2	14
785	inclusion	No adm + no death	71	male	ECOG 3 or more	17.2	0	0	1	0	1	0	solid	0	0	2	1	0	0	0	0	0	67	9	yes	no	yes	5	9	0	NA	NA	NA	NA	NA	NA	NA	NA	NA	NA	NA	27	alive	alive	78	117	25	36.4	14
786	inclusion	>7day readm or death	59	female	less than ECOG 3	17.8	1	1	0	0	0	0	solid	0	1	2	1	0	0	0	0	0	55	4	yes	yes	no	16	2	2	0	1	0	0	0	0	0	Different	56	6	alive	79	alive	inhospital mortality	109	130	27	37.7	0
787	inclusion	No adm + no death	71	female	less than ECOG 3	22.4	1	0	0	0	0	0	solid	0	0	2	0	0	1	0	0	0	34	2	no	no	no	1	1	1	NA	NA	NA	NA	NA	NA	NA	NA	NA	NA	NA	13	alive	alive	71	93	18	36.5	0
788	exclusion	No adm + no death	65	male	less than ECOG 3	17.7	0	0	1	0	0	0	solid	0	1	1	1	0	0	0	0	0	70	13	yes	yes	no	11	4	9	NA	NA	NA	NA	NA	NA	NA	NA	NA	NA	NA	18	alive	alive	113	92	21	36.8	0
789	exclusion	No adm + no death	64	male	less than ECOG 3	24.7	0	1	0	0	0	0	hematologic	0	1	2	1	0	0	0	0	0	84	13	yes	yes	yes	1	14	-1	NA	NA	NA	NA	NA	NA	NA	NA	NA	NA	NA	28	death	inhospital mortality	47	156	25	NA	14
790	inclusion	<48hr readm or death	40	female	less than ECOG 3	34.1	0	0	0	0	0	0	solid	1	0	1	0	0	1	0	0	0	21	2	no	no	no	1	1	1	0	0	0	1	0	0	0	Same	19	1	alive	20	alive	alive	82	87	26	36.6	0
791	inclusion	No adm + no death	60	male	less than ECOG 3	23.9	0	0	1	0	0	0	solid	0	0	2	1	0	0	0	0	0	42	4	no	no	no	7	2	2	NA	NA	NA	NA	NA	NA	NA	NA	NA	NA	NA	27	alive	alive	98	101	20	36.5	0
792	inclusion	No adm + no death	64	female	less than ECOG 3	31	1	1	0	1	0	0	solid	0	1	2	1	0	0	0	0	0	48	7	no	no	no	5	5	2	NA	NA	NA	NA	NA	NA	NA	NA	NA	NA	NA	18	alive	alive	85	97	25	37.1	0
793	inclusion	No adm + no death	45	male	less than ECOG 3	22.6	0	0	0	0	0	0	solid	0	1	1	0	0	1	0	0	0	21	2	no	no	no	2	1	1	NA	NA	NA	NA	NA	NA	NA	NA	NA	NA	NA	8	alive	alive	110	108	17	36.5	0
794	exclusion	No adm + no death	52	male	less than ECOG 3	19.1	0	0	0	0	0	0	hematologic	0	0	2	1	0	0	0	0	0	81	12	yes	yes	NA	8	9	3	NA	NA	NA	NA	NA	NA	NA	NA	NA	NA	NA	52	death	inhospital mortality	NA	NA	NA	NA	24
795	inclusion	No adm + no death	54	female	less than ECOG 3	22.1	0	0	0	0	0	0	solid	0	0	2	0	0	1	0	0	0	21	2	no	no	no	1	2	0	NA	NA	NA	NA	NA	NA	NA	NA	NA	NA	NA	22	alive	alive	79	92	21	37.2	0
796	inclusion	No adm + no death	79	female	ECOG 3 or more	20.9	1	1	0	0	0	0	hematologic	0	1	2	1	0	0	0	0	0	57	2	no	no	no	1	4	-2	NA	NA	NA	NA	NA	NA	NA	NA	NA	NA	NA	16	alive	alive	93	94	10	36.5	0
797	inclusion	No adm + no death	64	male	less than ECOG 3	28.1	0	0	0	0	0	0	solid	0	0	1	1	0	0	0	0	0	49	11	yes	no	no	3	3	8	NA	NA	NA	NA	NA	NA	NA	NA	NA	NA	NA	16	alive	alive	71	75	16	35.7	24
798	inclusion	No adm + no death	69	female	less than ECOG 3	26.3	0	0	0	0	0	0	hematologic	0	0	1	1	0	0	0	0	0	65	10	yes	no	no	3	8	2	NA	NA	NA	NA	NA	NA	NA	NA	NA	NA	NA	18	alive	alive	81	91	18	35.4	0
799	exclusion	No adm + no death	65	male	less than ECOG 3	16.2	0	0	0	1	0	0	solid	0	0	1	0	1	0	0	0	0	85	17	yes	yes	yes	2	14	3	NA	NA	NA	NA	NA	NA	NA	NA	NA	NA	NA	1	death	inhospital mortality	89	98	29	34.3	24
800	inclusion	<7day readm or death	63	male	less than ECOG 3	23.2	1	0	0	0	0	0	hematologic	0	1	2	1	0	0	0	0	0	51	5	no	no	no	2	4	1	0	1	0	0	0	0	0	Different	56	7	death	22	alive	inhospital mortality	85	112	23	39.1	6
801	exclusion	No adm + no death	71	female	less than ECOG 3	24.6	0	0	0	0	0	0	solid	0	1	1	0	0	1	0	0	0	57	3	yes	yes	NA	1	5	-2	NA	NA	NA	NA	NA	NA	NA	NA	NA	NA	NA	1	death	inhospital mortality	53	126	15	NA	0
802	exclusion	No adm + no death	82	male	less than ECOG 3	19.7	1	1	0	1	1	0	solid	0	0	1	1	0	0	0	0	0	68	11	yes	yes	yes	6	10	1	NA	NA	NA	NA	NA	NA	NA	NA	NA	NA	NA	6	death	inhospital mortality	NA	NA	NA	NA	24
803	inclusion	No adm + no death	36	female	less than ECOG 3	19.9	0	0	0	0	0	0	hematologic	0	0	2	1	0	0	0	0	0	68	12	yes	yes	yes	7	10	2	NA	NA	NA	NA	NA	NA	NA	NA	NA	NA	NA	134	alive	alive	91	80	19	37.2	0
804	inclusion	No adm + no death	68	male	less than ECOG 3	15.6	0	1	0	0	0	0	solid	1	1	2	0	1	0	0	0	0	52	7	no	yes	no	8	4	3	NA	NA	NA	NA	NA	NA	NA	NA	NA	NA	NA	28	alive	alive	87	84	23	36.2	0
805	inclusion	No adm + no death	41	female	less than ECOG 3	20	0	0	0	0	0	0	solid	0	1	1	1	0	0	0	0	0	55	9	yes	yes	yes	11	8	1	NA	NA	NA	NA	NA	NA	NA	NA	NA	NA	NA	11	alive	alive	81	108	14	37.4	6
806	exclusion	No adm + no death	53	male	ECOG 3 or more	19	0	0	0	0	0	0	solid	0	0	2	0	1	0	0	0	0	50	4	NA	yes	NA	5	6	-2	NA	NA	NA	NA	NA	NA	NA	NA	NA	NA	NA	6	death	inhospital mortality	105	92	16	37	14
807	inclusion	No adm + no death	54	male	less than ECOG 3	21.7	0	0	0	0	0	0	solid	0	0	2	0	0	0	1	0	0	27	1	no	no	no	2	1	0	NA	NA	NA	NA	NA	NA	NA	NA	NA	NA	NA	8	alive	alive	85	73	15	37.1	0
808	inclusion	<7day readm or death	48	male	less than ECOG 3	18.1	0	0	0	0	0	1	solid	1	0	1	0	1	0	0	0	0	63	8	yes	yes	no	28	4	4	1	0	0	0	0	0	0	Different	NA	NA	NA	31	alive	inhospital mortality	89	110	26	36.8	0
809	inclusion	>7day readm or death	50	male	less than ECOG 3	23.2	1	0	0	0	0	0	hematologic	1	1	2	1	0	0	0	0	0	61	6	no	no	no	10	5	1	0	1	0	0	0	0	0	Different	71	10	alive	111	alive	alive	98	92	18	36.2	6
810	inclusion	No adm + no death	64	female	less than ECOG 3	22.6	0	0	1	0	0	0	solid	0	0	2	0	0	0	0	1	0	43	6	no	no	no	2	5	1	NA	NA	NA	NA	NA	NA	NA	NA	NA	NA	NA	19	alive	alive	71	68	13	36.9	0
811	inclusion	No adm + no death	35	male	less than ECOG 3	20.1	1	0	0	0	0	0	hematologic	0	1	2	1	0	0	0	0	0	51	4	no	no	no	4	6	-2	NA	NA	NA	NA	NA	NA	NA	NA	NA	NA	NA	46	alive	alive	104	117	25	36.6	0
812	exclusion	No adm + no death	74	male	less than ECOG 3	25.8	1	1	0	0	0	0	solid	0	0	1	1	0	0	0	0	0	46	9	yes	yes	NA	5	14	-5	NA	NA	NA	NA	NA	NA	NA	NA	NA	NA	NA	5	death	inhospital mortality	70	89	36	37.8	14
813	inclusion	No adm + no death	66	male	less than ECOG 3	25.7	0	1	0	0	0	0	hematologic	0	1	1	1	0	0	0	0	0	42	6	yes	no	no	3	2	4	NA	NA	NA	NA	NA	NA	NA	NA	NA	NA	NA	7	alive	alive	85	62	19	36	0
814	exclusion	No adm + no death	64	male	less than ECOG 3	19.3	1	0	0	0	0	1	solid	0	0	1	0	1	0	0	0	0	46	5	yes	yes	NA	10	12	-7	NA	NA	NA	NA	NA	NA	NA	NA	NA	NA	NA	9	death	inhospital mortality	74	129	18	37.9	24
815	inclusion	No adm + no death	73	male	less than ECOG 3	20.1	0	0	0	0	0	0	solid	0	0	1	0	0	0	1	0	0	36	1	no	no	no	2	1	0	NA	NA	NA	NA	NA	NA	NA	NA	NA	NA	NA	17	alive	alive	104	61	15	36.2	0
816	inclusion	No adm + no death	64	male	less than ECOG 3	19.3	1	0	0	0	0	0	solid	0	1	1	0	1	0	0	0	0	38	5	no	no	no	5	4	1	NA	NA	NA	NA	NA	NA	NA	NA	NA	NA	NA	8	alive	alive	81	53	16	36.5	0
817	exclusion	No adm + no death	60	female	less than ECOG 3	21	0	0	0	0	0	0	solid	0	0	2	1	0	0	0	0	0	71	7	yes	yes	no	5	4	3	NA	NA	NA	NA	NA	NA	NA	NA	NA	NA	NA	7	alive	inhospital mortality	89	115	27	37.4	0
818	exclusion	No adm + no death	54	male	less than ECOG 3	31.7	1	0	0	0	0	0	solid	0	1	2	1	0	0	0	0	0	50	7	no	no	yes	3	8	-1	NA	NA	NA	NA	NA	NA	NA	NA	NA	NA	NA	10	alive	inhospital mortality	50	114	16	36.1	6
819	exclusion	No adm + no death	59	female	less than ECOG 3	24.9	0	0	0	0	0	0	solid	0	1	1	1	0	0	0	0	0	72	17	yes	yes	yes	1	16	1	NA	NA	NA	NA	NA	NA	NA	NA	NA	NA	NA	1	death	inhospital mortality	61	124	24	NA	24
820	exclusion	No adm + no death	70	female	less than ECOG 3	23.9	0	0	0	0	1	0	hematologic	0	0	1	0	0	0	0	0	1	41	4	no	no	no	5	2	2	NA	NA	NA	NA	NA	NA	NA	NA	NA	NA	NA	8	alive	alive	92	104	14	36.7	0
821	inclusion	No adm + no death	59	female	less than ECOG 3	23.7	0	0	0	0	0	0	solid	0	0	2	1	0	0	0	0	0	42	7	yes	no	no	1	5	2	NA	NA	NA	NA	NA	NA	NA	NA	NA	NA	NA	32	alive	alive	87	74	11	36.3	0
822	exclusion	No adm + no death	63	male	less than ECOG 3	17.6	0	0	0	0	0	0	hematologic	0	0	2	1	0	0	0	0	0	54	12	yes	NA	NA	1	11	1	NA	NA	NA	NA	NA	NA	NA	NA	NA	NA	NA	4	death	inhospital mortality	71	109	35	37.2	0
823	inclusion	>7day readm or death	88	male	ECOG 3 or more	22	0	1	0	1	0	0	solid	0	0	2	0	0	1	0	0	0	50	3	yes	yes	no	12	5	-2	0	1	0	0	0	0	0	Different	69	9	alive	84	alive	alive	58	84	34	36.1	14
824	exclusion	No adm + no death	60	female	ECOG 3 or more	21.9	0	0	0	0	0	0	solid	0	1	2	0	1	0	0	0	0	58	7	yes	yes	no	6	13	-6	NA	NA	NA	NA	NA	NA	NA	NA	NA	NA	NA	13	alive	alive	65	89	33	36.8	24
825	inclusion	No adm + no death	49	female	less than ECOG 3	25.6	0	0	0	0	0	0	solid	0	1	1	0	1	0	0	0	0	31	3	no	no	no	5	0	3	NA	NA	NA	NA	NA	NA	NA	NA	NA	NA	NA	10	alive	alive	91	67	23	36.5	0
826	exclusion	No adm + no death	86	female	ECOG 3 or more	16.9	0	0	0	0	0	0	solid	1	0	1	1	0	0	0	0	0	86	10	yes	yes	no	13	1	9	NA	NA	NA	NA	NA	NA	NA	NA	NA	NA	NA	13	alive	alive	91	94	28	36.5	0
827	exclusion	No adm + no death	67	male	less than ECOG 3	23.5	0	0	0	0	0	1	solid	1	0	2	0	1	0	0	0	0	68	7	yes	yes	NA	1	9	-2	NA	NA	NA	NA	NA	NA	NA	NA	NA	NA	NA	3	death	inhospital mortality	NA	NA	NA	NA	24
828	inclusion	>7day readm or death	26	female	ECOG 3 or more	18.9	0	1	0	0	0	0	hematologic	0	1	2	1	0	0	0	0	0	54	5	no	no	no	2	3	2	0	0	1	0	0	0	0	Same	67	13	death	133	alive	inhospital mortality	104	79	18	37.6	0
829	inclusion	No adm + no death	70	male	less than ECOG 3	22.9	0	0	0	0	0	0	solid	1	0	1	0	0	1	0	0	0	29	2	no	no	no	2	0	2	NA	NA	NA	NA	NA	NA	NA	NA	NA	NA	NA	9	alive	alive	74	76	14	36.4	0
830	inclusion	No adm + no death	41	female	less than ECOG 3	15.9	0	0	0	0	0	0	solid	0	1	1	0	0	1	0	0	0	31	3	no	no	no	2	1	2	NA	NA	NA	NA	NA	NA	NA	NA	NA	NA	NA	90	alive	alive	78	77	14	36.2	0
831	inclusion	No adm + no death	67	female	less than ECOG 3	23.9	0	0	0	0	0	0	solid	0	1	1	1	0	0	0	0	0	68	6	yes	yes	no	4	4	2	NA	NA	NA	NA	NA	NA	NA	NA	NA	NA	NA	13	alive	alive	87	108	22	36.8	0
832	inclusion	>7day readm or death	62	male	less than ECOG 3	18.5	0	0	0	0	0	0	solid	0	1	2	0	1	0	0	0	0	51	7	no	no	no	4	2	5	0	0	1	0	0	0	0	Different	62	0	alive	209	alive	inhospital mortality	96	100	20	36.4	0
833	inclusion	No adm + no death	73	male	less than ECOG 3	20.3	0	0	0	0	0	1	solid	0	1	1	1	0	0	0	0	0	60	3	yes	yes	no	7	1	2	NA	NA	NA	NA	NA	NA	NA	NA	NA	NA	NA	12	alive	alive	101	109	23	37.2	0
834	exclusion	No adm + no death	63	male	less than ECOG 3	18.3	0	0	0	1	0	0	solid	0	0	1	0	1	0	0	0	0	77	15	yes	yes	NA	2	5	10	NA	NA	NA	NA	NA	NA	NA	NA	NA	NA	NA	1	death	inhospital mortality	NA	NA	NA	NA	24
835	inclusion	No adm + no death	56	male	less than ECOG 3	26.4	0	0	0	0	0	0	hematologic	0	1	2	0	0	0	0	0	1	43	2	no	no	no	1	1	1	NA	NA	NA	NA	NA	NA	NA	NA	NA	NA	NA	6	alive	alive	68	89	19	37	0
836	exclusion	No adm + no death	55	female	less than ECOG 3	24.5	1	0	0	0	0	0	hematologic	0	0	2	1	0	0	0	0	0	63	11	yes	yes	yes	8	12	-1	NA	NA	NA	NA	NA	NA	NA	NA	NA	NA	NA	133	death	inhospital mortality	58	105	23	37.2	6
837	inclusion	>7day readm or death	49	female	less than ECOG 3	20.3	0	0	0	0	0	0	hematologic	1	1	2	0	1	0	0	0	0	62	7	no	no	no	5	5	2	0	0	0	0	1	0	0	Different	43	3	death	46	alive	inhospital mortality	107	107	19	36.8	6
838	exclusion	No adm + no death	68	female	less than ECOG 3	25.2	0	0	0	0	0	0	solid	0	1	1	1	0	0	0	0	0	49	7	yes	no	no	6	7	0	NA	NA	NA	NA	NA	NA	NA	NA	NA	NA	NA	14	alive	alive	111	130	26	37.2	0
839	exclusion	No adm + no death	73	male	less than ECOG 3	18.7	1	1	0	0	0	0	solid	0	0	1	0	0	0	1	0	0	32	2	yes	NA	NA	7	5	-3	NA	NA	NA	NA	NA	NA	NA	NA	NA	NA	NA	6	death	inhospital mortality	98	120	18	36.9	24
840	inclusion	<48hr readm or death	51	male	ECOG 3 or more	25	0	0	0	0	0	0	hematologic	1	0	2	1	0	0	0	0	0	77	11	no	yes	no	5	7	4	0	0	1	0	0	0	0	Same	76	12	alive	420	alive	alive	93	116	11	36.7	6
841	inclusion	<48hr readm or death	57	female	less than ECOG 3	22.5	0	0	0	0	0	0	hematologic	0	1	1	1	0	0	0	0	0	63	9	yes	yes	no	6	5	4	0	0	1	0	0	0	0	Same	52	7	alive	51	alive	alive	91	137	28	37.9	0
842	inclusion	No adm + no death	70	female	ECOG 3 or more	20.4	1	0	0	0	0	0	hematologic	0	1	2	1	0	0	0	0	0	81	9	yes	yes	no	18	2	7	NA	NA	NA	NA	NA	NA	NA	NA	NA	NA	NA	68	alive	alive	79	95	17	36.7	0
843	exclusion	No adm + no death	52	female	less than ECOG 3	15.8	0	0	0	0	1	0	solid	0	0	1	0	0	0	1	0	0	49	8	yes	yes	NA	4	11	-3	NA	NA	NA	NA	NA	NA	NA	NA	NA	NA	NA	3	death	inhospital mortality	66	121	21	38.3	24
844	inclusion	>7day readm or death	56	female	less than ECOG 3	29.7	1	0	0	0	0	0	hematologic	0	0	1	0	1	0	0	0	0	55	8	no	yes	no	10	7	1	1	0	0	0	0	0	0	Different	NA	NA	NA	20	alive	inhospital mortality	116	118	26	37.6	0
845	inclusion	No adm + no death	28	female	ECOG 3 or more	25	0	0	0	1	0	0	solid	0	0	2	1	0	0	0	0	0	34	3	no	no	no	3	4	-1	NA	NA	NA	NA	NA	NA	NA	NA	NA	NA	NA	18	alive	alive	102	132	27	37.4	6
846	inclusion	>7day readm or death	63	male	ECOG 3 or more	23.9	0	0	0	0	0	0	solid	1	0	2	1	0	0	0	0	0	40	6	yes	no	no	4	1	5	0	0	1	0	0	0	0	Same	55	11	alive	17	alive	inhospital mortality	64	80	15	35.3	0
847	inclusion	>7day readm or death	75	male	less than ECOG 3	18.5	0	0	0	0	0	0	hematologic	0	1	2	0	1	0	0	0	0	70	7	yes	yes	no	6	9	-2	1	0	0	0	0	0	0	Different	NA	NA	NA	39	alive	inhospital mortality	90	108	22	37	0
848	inclusion	>7day readm or death	63	female	less than ECOG 3	21.3	0	1	0	0	0	0	solid	0	1	2	1	0	0	0	0	0	48	6	no	no	no	5	7	-1	0	0	1	0	0	0	0	Same	42	5	alive	33	alive	alive	98	119	39	38	6
849	exclusion	No adm + no death	57	female	ECOG 3 or more	21.5	0	0	0	0	0	0	solid	0	1	1	0	1	0	0	0	0	31	3	yes	NA	NA	2	6	-3	NA	NA	NA	NA	NA	NA	NA	NA	NA	NA	NA	1	death	inhospital mortality	58	147	13	NA	24
850	exclusion	No adm + no death	30	male	less than ECOG 3	26.5	0	0	0	0	0	0	solid	1	1	2	1	0	0	0	0	0	42	6	yes	yes	yes	28	14	-8	NA	NA	NA	NA	NA	NA	NA	NA	NA	NA	NA	32	death	inhospital mortality	45	94	27	NA	24
851	exclusion	No adm + no death	64	male	less than ECOG 3	25.4	1	0	1	0	0	0	solid	0	0	1	0	0	0	1	0	0	60	12	yes	no	yes	2	13	-1	NA	NA	NA	NA	NA	NA	NA	NA	NA	NA	NA	1	alive	alive	92	98	19	34.6	6
852	exclusion	No adm + no death	73	male	less than ECOG 3	NA	0	0	0	0	0	0	solid	0	0	1	0	1	0	0	0	0	73	12	yes	yes	yes	18	14	-2	NA	NA	NA	NA	NA	NA	NA	NA	NA	NA	NA	17	death	inhospital mortality	58	73	22	34.7	24
853	exclusion	No adm + no death	47	male	less than ECOG 3	24.3	0	0	0	1	0	0	hematologic	0	1	2	0	1	0	0	0	0	53	8	yes	yes	yes	14	10	-2	NA	NA	NA	NA	NA	NA	NA	NA	NA	NA	NA	20	death	inhospital mortality	NA	NA	NA	NA	24
854	inclusion	No adm + no death	63	male	less than ECOG 3	18.3	0	0	0	0	0	0	solid	0	1	1	1	0	0	0	0	0	39	8	no	no	no	1	6	2	NA	NA	NA	NA	NA	NA	NA	NA	NA	NA	NA	7	alive	alive	66	74	24	36.1	0
855	inclusion	>7day readm or death	41	female	less than ECOG 3	23.5	0	0	0	0	0	0	solid	0	1	1	0	0	1	0	0	0	29	0	no	no	no	2	0	0	0	0	0	0	0	0	1	Different	44	7	death	19	alive	inhospital mortality	90	113	9	36.9	24
856	exclusion	No adm + no death	25	female	less than ECOG 3	16.1	1	0	0	1	0	0	hematologic	0	0	2	1	0	0	0	0	0	91	17	yes	yes	NA	8	18	-1	NA	NA	NA	NA	NA	NA	NA	NA	NA	NA	NA	106	death	inhospital mortality	59	67	20	36	24
857	inclusion	No adm + no death	63	female	less than ECOG 3	23.5	0	0	1	0	0	0	solid	0	0	2	1	0	0	0	0	0	50	6	no	no	no	1	5	1	NA	NA	NA	NA	NA	NA	NA	NA	NA	NA	NA	21	alive	alive	80	108	23	37.2	0
858	exclusion	No adm + no death	63	female	ECOG 3 or more	18.3	1	0	0	0	0	0	hematologic	0	1	2	1	0	0	0	0	0	72	10	no	no	no	3	11	-1	NA	NA	NA	NA	NA	NA	NA	NA	NA	NA	NA	5	alive	inhospital mortality	83	151	38	36.7	24
859	inclusion	<48hr readm or death	23	female	less than ECOG 3	20.7	0	0	0	0	0	0	hematologic	0	0	2	0	1	0	0	0	0	48	5	no	yes	no	6	6	-1	0	1	0	0	0	0	0	Same	49	5	alive	34	alive	alive	66	81	26	36.7	6
860	exclusion	No adm + no death	43	male	less than ECOG 3	24.7	0	0	0	0	0	0	hematologic	0	1	2	0	0	0	0	1	0	76	7	yes	yes	NA	4	11	-4	NA	NA	NA	NA	NA	NA	NA	NA	NA	NA	NA	5	death	inhospital mortality	56	126	16	37.1	24
861	inclusion	No adm + no death	70	male	less than ECOG 3	18.3	0	0	0	0	0	1	hematologic	1	1	2	1	0	0	0	0	0	79	12	yes	no	no	2	6	6	NA	NA	NA	NA	NA	NA	NA	NA	NA	NA	NA	43	alive	alive	102	101	23	37.5	0
862	exclusion	No adm + no death	76	male	less than ECOG 3	24.9	1	0	0	0	0	0	solid	0	0	2	0	1	0	0	0	0	56	5	yes	yes	yes	3	6	-1	NA	NA	NA	NA	NA	NA	NA	NA	NA	NA	NA	3	death	inhospital mortality	68	125	20	NA	6
863	inclusion	No adm + no death	54	male	less than ECOG 3	20.9	0	0	0	0	0	0	solid	1	0	1	0	1	0	0	0	0	41	6	no	yes	no	2	2	4	NA	NA	NA	NA	NA	NA	NA	NA	NA	NA	NA	14	alive	alive	90	80	19	36.9	0
864	exclusion	No adm + no death	47	female	ECOG 3 or more	18.4	0	0	0	0	0	0	solid	0	1	2	0	1	0	0	0	0	72	12	yes	yes	no	5	4	8	NA	NA	NA	NA	NA	NA	NA	NA	NA	NA	NA	33	alive	inhospital mortality	107	92	23	35.9	24
865	exclusion	No adm + no death	60	male	less than ECOG 3	NA	1	0	0	0	0	0	hematologic	0	0	1	1	0	0	0	0	0	57	10	yes	yes	yes	7	11	-1	NA	NA	NA	NA	NA	NA	NA	NA	NA	NA	NA	7	death	inhospital mortality	NA	NA	NA	NA	24
866	inclusion	No adm + no death	40	female	less than ECOG 3	16.6	0	0	0	0	0	0	hematologic	1	0	2	1	0	0	0	0	0	67	9	yes	yes	yes	13	8	1	NA	NA	NA	NA	NA	NA	NA	NA	NA	NA	NA	80	alive	alive	87	94	24	37.4	6
867	inclusion	>7day readm or death	70	male	less than ECOG 3	18.3	0	0	0	0	0	0	solid	0	0	1	1	0	0	0	0	0	58	4	yes	yes	yes	7	5	-1	0	0	0	0	1	0	0	Different	68	8	alive	54	alive	inhospital mortality	90	72	23	36.3	0
868	inclusion	No adm + no death	74	male	less than ECOG 3	21	1	0	1	0	0	0	solid	0	0	2	0	0	0	1	0	0	45	4	no	no	no	4	6	-2	NA	NA	NA	NA	NA	NA	NA	NA	NA	NA	NA	25	alive	alive	91	75	21	38.1	0
869	exclusion	No adm + no death	71	female	less than ECOG 3	17.9	0	0	0	0	0	0	solid	0	1	2	0	1	0	0	0	0	35	3	no	no	no	5	0	3	NA	NA	NA	NA	NA	NA	NA	NA	NA	NA	NA	20	alive	alive	76	74	28	37.2	0
870	exclusion	No adm + no death	54	male	less than ECOG 3	26.5	0	0	0	0	0	0	solid	0	0	2	0	1	0	0	0	0	31	3	no	yes	no	25	4	-1	NA	NA	NA	NA	NA	NA	NA	NA	NA	NA	NA	25	alive	alive	72	67	25	36.3	24
871	exclusion	No adm + no death	62	female	ECOG 3 or more	21.7	0	0	0	0	0	0	solid	0	0	2	1	0	0	0	0	0	55	6	yes	no	no	2	5	1	NA	NA	NA	NA	NA	NA	NA	NA	NA	NA	NA	48	alive	alive	60	105	17	36.5	0
872	inclusion	<48hr readm or death	67	male	less than ECOG 3	20.1	0	0	0	0	0	0	hematologic	0	0	1	1	0	0	0	0	0	75	9	yes	yes	no	6	7	2	0	1	0	0	0	0	0	Different	61	9	alive	254	alive	inhospital mortality	81	89	27	37.6	6
873	exclusion	No adm + no death	19	female	less than ECOG 3	NA	0	0	0	0	0	0	solid	1	0	1	1	0	0	0	0	0	44	5	yes	yes	yes	23	11	-6	NA	NA	NA	NA	NA	NA	NA	NA	NA	NA	NA	22	death	inhospital mortality	16	62	22	NA	14
874	inclusion	<48hr readm or death	73	male	ECOG 3 or more	17.8	1	0	0	0	0	0	solid	0	0	1	0	1	0	0	0	0	48	2	no	yes	no	4	0	2	0	1	0	0	0	0	0	Same	43	4	alive	39	alive	alive	80	115	25	37.2	24
875	inclusion	<7day readm or death	42	female	less than ECOG 3	22.1	0	0	0	0	0	0	solid	1	0	2	0	0	1	0	0	0	21	2	no	no	no	1	2	0	0	0	0	1	0	0	0	Same	26	2	alive	26	alive	alive	92	99	25	37.3	0
876	inclusion	No adm + no death	50	male	less than ECOG 3	23	0	0	0	0	0	0	solid	0	0	2	0	0	1	0	0	0	29	2	no	no	no	1	1	1	NA	NA	NA	NA	NA	NA	NA	NA	NA	NA	NA	32	alive	alive	82	108	21	36.9	0
877	exclusion	No adm + no death	70	female	ECOG 3 or more	21.7	NA	0	NA	NA	NA	NA	solid	NA	NA	2	1	0	0	0	0	0	83	13	yes	yes	yes	2	12	1	NA	NA	NA	NA	NA	NA	NA	NA	NA	NA	NA	14	death	inhospital mortality	98	132	22	35	24
878	inclusion	No adm + no death	65	female	less than ECOG 3	15.5	0	0	0	0	0	0	solid	0	0	2	0	0	1	0	0	0	25	1	no	no	no	1	1	0	NA	NA	NA	NA	NA	NA	NA	NA	NA	NA	NA	25	alive	alive	79	89	19	36.7	0
879	inclusion	<7day readm or death	55	male	less than ECOG 3	21.8	0	0	0	0	0	0	solid	0	1	1	0	1	0	0	0	0	29	2	no	yes	no	9	0	2	0	1	0	0	0	0	0	Same	24	2	alive	25	alive	alive	90	59	27	36.3	0
880	exclusion	No adm + no death	72	male	ECOG 3 or more	18.8	0	0	1	0	0	0	solid	0	0	2	0	1	0	0	0	0	61	8	yes	no	no	4	11	-3	NA	NA	NA	NA	NA	NA	NA	NA	NA	NA	NA	12	alive	inhospital mortality	64	100	29	36	0
881	inclusion	No adm + no death	75	male	less than ECOG 3	21.7	1	0	0	0	0	0	hematologic	1	1	2	1	0	0	0	0	0	70	9	no	no	no	3	12	-3	NA	NA	NA	NA	NA	NA	NA	NA	NA	NA	NA	24	alive	alive	74	110	20	36.2	6
882	exclusion	No adm + no death	65	female	ECOG 3 or more	NA	1	0	NA	NA	NA	NA	hematologic	NA	NA	1	0	1	0	0	0	0	62	13	yes	yes	yes	16	11	2	NA	NA	NA	NA	NA	NA	NA	NA	NA	NA	NA	16	death	inhospital mortality	NA	NA	NA	NA	24
883	exclusion	No adm + no death	57	male	less than ECOG 3	19.1	NA	0	NA	NA	NA	NA	solid	NA	NA	2	0	0	0	0	0	1	32	4	yes	yes	yes	8	14	-10	NA	NA	NA	NA	NA	NA	NA	NA	NA	NA	NA	14	death	inhospital mortality	66	119	16	37	6
884	exclusion	No adm + no death	67	male	less than ECOG 3	NA	NA	0	NA	NA	NA	NA	hematologic	NA	NA	1	1	0	0	0	0	0	75	13	yes	yes	yes	1	11	2	NA	NA	NA	NA	NA	NA	NA	NA	NA	NA	NA	1	death	inhospital mortality	NA	NA	NA	NA	24
885	inclusion	>7day readm or death	52	female	less than ECOG 3	22	0	0	0	0	0	0	hematologic	0	0	2	0	0	0	1	0	0	47	6	no	no	no	2	5	1	0	1	0	0	0	0	0	Different	73	15	death	83	alive	inhospital mortality	94	122	21	36.2	0
886	exclusion	No adm + no death	54	male	less than ECOG 3	25.5	NA	0	NA	NA	1	NA	hematologic	NA	NA	2	0	1	0	0	0	0	57	7	yes	yes	yes	17	15	-8	NA	NA	NA	NA	NA	NA	NA	NA	NA	NA	NA	50	death	inhospital mortality	74	104	25	37.9	24
887	inclusion	No adm + no death	58	male	less than ECOG 3	20.1	1	1	0	0	1	0	solid	0	1	1	0	0	0	0	0	1	28	6	no	no	no	2	1	5	NA	NA	NA	NA	NA	NA	NA	NA	NA	NA	NA	7	alive	alive	96	73	16	36	0
888	exclusion	No adm + no death	74	male	less than ECOG 3	NA	1	0	1	NA	NA	NA	NA	NA	NA	2	0	0	0	1	0	0	70	9	yes	NA	NA	4	13	-4	NA	NA	NA	NA	NA	NA	NA	NA	NA	NA	NA	4	death	inhospital mortality	76	111	33	36.2	6
889	exclusion	No adm + no death	68	male	less than ECOG 3	19.4	1	0	0	1	0	0	solid	0	0	2	0	1	0	0	0	0	57	7	yes	yes	NA	16	6	1	NA	NA	NA	NA	NA	NA	NA	NA	NA	9	NA	16	death	inhospital mortality	NA	NA	NA	NA	24
890	inclusion	No adm + no death	66	male	less than ECOG 3	19.2	0	0	0	0	0	0	solid	0	1	1	1	0	0	0	0	0	33	5	yes	no	no	3	4	1	NA	NA	NA	NA	NA	NA	NA	NA	NA	NA	NA	11	alive	alive	65	58	18	36.2	0
891	exclusion	No adm + no death	29	female	less than ECOG 3	18	NA	1	NA	NA	NA	NA	hematologic	NA	NA	2	1	0	0	0	0	0	80	13	yes	yes	yes	1	11	2	NA	NA	NA	NA	NA	NA	NA	NA	NA	NA	NA	20	death	inhospital mortality	82	122	18	35.8	6
892	exclusion	No adm + no death	52	female	less than ECOG 3	22.1	NA	0	NA	NA	NA	NA	solid	NA	NA	2	0	0	0	0	0	1	60	4	yes	yes	NA	6	1	3	NA	NA	NA	NA	NA	NA	NA	NA	NA	NA	NA	6	death	inhospital mortality	NA	NA	NA	NA	24
893	inclusion	No adm + no death	42	female	less than ECOG 3	19.3	0	0	0	0	0	0	solid	0	1	1	0	0	1	0	0	0	24	0	no	no	no	2	1	-1	NA	NA	NA	NA	NA	NA	NA	NA	NA	NA	NA	7	alive	alive	66	65	12	36.5	0
894	exclusion	No adm + no death	54	male	less than ECOG 3	NA	NA	0	NA	NA	NA	NA	hematologic	NA	NA	1	0	1	0	0	0	0	54	8	yes	yes	NA	30	7	1	NA	NA	NA	NA	NA	NA	NA	NA	NA	NA	NA	29	death	inhospital mortality	NA	NA	NA	NA	24
895	inclusion	No adm + no death	64	female	less than ECOG 3	23.1	0	0	0	0	0	0	solid	0	0	1	0	0	1	0	0	0	31	0	no	no	no	3	1	-1	NA	NA	NA	NA	NA	NA	NA	NA	NA	NA	NA	6	alive	alive	77	86	24	36.8	0
896	inclusion	No adm + no death	70	male	less than ECOG 3	19.2	0	0	0	0	0	0	hematologic	0	1	2	0	1	0	0	0	0	73	9	no	yes	no	6	6	3	NA	NA	NA	NA	NA	NA	NA	NA	NA	NA	NA	40	alive	alive	104	93	27	37	6
897	inclusion	No adm + no death	68	male	less than ECOG 3	20.6	0	0	0	0	0	0	solid	1	0	2	0	0	0	1	0	0	41	7	yes	no	no	2	5	2	NA	NA	NA	NA	NA	NA	NA	NA	NA	NA	NA	27	alive	alive	91	90	13	36.6	0
898	exclusion	No adm + no death	71	male	less than ECOG 3	23.4	0	1	0	0	0	0	solid	0	1	1	0	0	0	0	0	1	59	8	yes	yes	yes	4	9	-1	NA	NA	NA	NA	NA	NA	NA	NA	NA	NA	NA	3	death	inhospital mortality	NA	NA	NA	NA	24
899	inclusion	No adm + no death	47	male	less than ECOG 3	25.5	0	0	0	0	0	0	solid	1	0	2	0	0	1	0	0	0	21	2	no	no	no	2	1	1	NA	NA	NA	NA	NA	NA	NA	NA	NA	NA	NA	14	alive	alive	82	97	31	36.9	0
900	exclusion	No adm + no death	62	female	less than ECOG 3	20.8	NA	0	NA	NA	NA	NA	NA	NA	NA	2	0	1	0	0	0	0	49	7	yes	yes	yes	7	6	1	NA	NA	NA	NA	NA	NA	NA	NA	NA	NA	NA	10	death	inhospital mortality	NA	NA	NA	NA	24
901	exclusion	No adm + no death	39	male	less than ECOG 3	20.1	NA	0	NA	NA	NA	NA	NA	NA	NA	2	1	0	0	0	0	0	66	14	yes	yes	yes	6	7	7	NA	NA	NA	NA	NA	NA	NA	NA	NA	NA	NA	18	death	inhospital mortality	38	75	12	NA	24
902	inclusion	No adm + no death	33	female	less than ECOG 3	25.3	1	0	0	0	0	0	hematologic	1	1	2	1	0	0	0	0	0	58	5	no	no	no	5	4	1	NA	NA	NA	NA	NA	NA	NA	NA	NA	NA	NA	48	alive	alive	74	87	18	36.2	0
903	inclusion	>7day readm or death	55	male	less than ECOG 3	22.7	0	0	0	0	1	0	solid	0	1	1	1	0	0	0	0	0	53	12	yes	no	yes	7	7	5	1	0	0	0	0	0	0	Different	NA	NA	NA	21	alive	inhospital mortality	82	91	25	36.5	0
904	exclusion	No adm + no death	62	male	less than ECOG 3	21.9	1	0	NA	NA	NA	NA	solid	NA	NA	2	0	1	0	0	0	0	49	9	yes	yes	NA	27	6	3	NA	NA	NA	NA	NA	NA	NA	NA	NA	NA	NA	34	death	inhospital mortality	NA	NA	NA	NA	24
905	inclusion	<7day readm or death	61	male	less than ECOG 3	26.5	0	0	0	0	0	0	solid	0	0	2	0	0	0	1	0	0	44	6	no	no	no	1	4	2	0	1	0	0	0	0	0	Different	54	6	alive	26	alive	inhospital mortality	70	110	12	36.4	0
906	inclusion	<48hr readm or death	47	male	less than ECOG 3	16.4	0	0	0	0	0	0	hematologic	0	1	2	1	0	0	0	0	0	74	11	yes	yes	no	12	6	5	0	0	0	0	1	0	0	Different	67	15	alive	97	alive	inhospital mortality	94	119	20	37.3	0
907	inclusion	>7day readm or death	76	male	less than ECOG 3	17.5	0	0	0	0	0	0	hematologic	0	1	2	0	1	0	0	0	0	45	3	no	no	no	5	1	2	0	0	1	0	0	0	0	Different	83	15	death	35	alive	inhospital mortality	107	92	16	36.6	0
908	inclusion	No adm + no death	35	male	less than ECOG 3	17.5	0	0	0	0	0	0	solid	0	0	1	0	1	0	0	0	0	16	0	no	no	no	2	1	-1	NA	NA	NA	NA	NA	NA	NA	NA	NA	NA	NA	9	alive	alive	83	121	22	37.2	0
909	inclusion	No adm + no death	77	male	less than ECOG 3	21.6	0	0	0	0	0	1	hematologic	1	0	1	0	0	0	0	1	0	42	1	no	no	no	1	2	-1	NA	NA	NA	NA	NA	NA	NA	NA	NA	NA	NA	21	alive	alive	117	37	16	36	0
910	inclusion	No adm + no death	58	female	less than ECOG 3	24.1	0	0	0	0	0	0	solid	0	1	1	0	0	1	0	0	0	26	2	no	no	no	2	2	0	NA	NA	NA	NA	NA	NA	NA	NA	NA	NA	NA	8	alive	alive	93	105	29	36.4	6
911	exclusion	No adm + no death	18	male	less than ECOG 3	30.1	NA	0	NA	NA	NA	NA	hematologic	NA	NA	2	0	0	1	0	0	0	78	11	yes	yes	yes	459	11	0	NA	NA	NA	NA	NA	NA	NA	NA	NA	NA	NA	474	death	inhospital mortality	85	105	20	37.8	24
912	inclusion	No adm + no death	72	male	less than ECOG 3	22	0	0	0	0	0	0	solid	0	1	1	1	0	0	0	0	0	49	8	no	no	no	3	4	4	NA	NA	NA	NA	NA	NA	NA	NA	NA	NA	NA	7	alive	alive	116	55	19	37	0
913	inclusion	No adm + no death	63	female	less than ECOG 3	22.2	0	0	1	0	0	0	solid	0	0	1	0	0	0	0	0	1	42	4	no	no	no	1	5	-1	NA	NA	NA	NA	NA	NA	NA	NA	NA	NA	NA	6	alive	alive	76	70	10	36.8	6
914	inclusion	No adm + no death	81	male	less than ECOG 3	24.2	0	0	0	0	0	0	solid	0	1	1	0	0	1	0	0	0	34	2	no	no	no	2	1	1	NA	NA	NA	NA	NA	NA	NA	NA	NA	NA	NA	5	alive	alive	69	61	13	36.4	0
915	exclusion	No adm + no death	81	female	less than ECOG 3	NA	NA	0	NA	NA	NA	NA	NA	NA	NA	1	1	0	0	0	0	0	74	11	yes	yes	yes	1	8	3	NA	NA	NA	NA	NA	NA	NA	NA	NA	NA	NA	1	death	inhospital mortality	NA	NA	NA	NA	24
916	inclusion	<7day readm or death	60	female	less than ECOG 3	21.9	0	0	0	0	0	0	hematologic	0	1	1	1	0	0	0	0	0	55	8	yes	no	no	2	5	3	1	0	0	0	0	0	0	Different	NA	NA	NA	7	alive	inhospital mortality	93	63	25	36.5	0
917	inclusion	<7day readm or death	63	female	less than ECOG 3	25.5	0	1	0	0	0	0	solid	1	0	2	0	1	0	0	0	0	30	2	no	no	no	2	0	2	0	1	0	0	0	0	0	Same	41	6	death	15	alive	inhospital mortality	93	72	25	36.8	0
918	inclusion	No adm + no death	63	male	less than ECOG 3	19.4	0	0	0	0	0	0	solid	0	1	1	1	0	0	0	0	0	41	8	yes	no	no	1	8	0	NA	NA	NA	NA	NA	NA	NA	NA	NA	NA	NA	7	alive	alive	85	76	18	36.2	0
919	inclusion	>7day readm or death	28	male	ECOG 3 or more	20.6	0	0	0	0	0	0	hematologic	0	0	1	1	0	0	0	0	0	65	12	yes	yes	yes	8	11	1	0	0	1	0	0	0	0	Same	77	19	death	17	alive	inhospital mortality	96	106	29	37.1	0
920	exclusion	No adm + no death	70	male	less than ECOG 3	27.4	NA	0	NA	NA	NA	NA	hematologic	NA	NA	2	0	1	0	0	0	0	57	8	yes	yes	NA	30	5	3	NA	NA	NA	NA	NA	NA	NA	NA	NA	NA	NA	35	death	inhospital mortality	NA	NA	NA	NA	24
921	exclusion	No adm + no death	56	male	ECOG 3 or more	NA	NA	0	NA	NA	NA	NA	NA	NA	NA	1	1	0	0	0	0	0	73	17	yes	yes	yes	1	16	1	NA	NA	NA	NA	NA	NA	NA	NA	NA	NA	NA	1	death	inhospital mortality	104	119	27	36	6
922	exclusion	No adm + no death	72	male	less than ECOG 3	NA	1	0	1	NA	NA	NA	NA	NA	NA	1	0	0	0	1	0	0	58	10	yes	yes	yes	2	11	-1	NA	NA	NA	NA	NA	NA	NA	NA	NA	NA	NA	2	death	inhospital mortality	NA	NA	NA	NA	24
923	exclusion	No adm + no death	55	male	less than ECOG 3	26.6	NA	0	NA	NA	NA	NA	NA	NA	NA	2	1	0	0	0	0	0	50	10	yes	NA	yes	4	12	-2	NA	NA	NA	NA	NA	NA	NA	NA	NA	NA	NA	7	death	inhospital mortality	80	73	27	35.3	0
924	exclusion	No adm + no death	66	male	ECOG 3 or more	20.9	1	0	1	1	1	NA	NA	NA	NA	2	1	0	0	0	0	0	58	8	yes	yes	yes	2	8	0	NA	NA	NA	NA	NA	NA	NA	NA	NA	NA	NA	10	death	inhospital mortality	NA	NA	NA	NA	24
925	inclusion	No adm + no death	66	male	ECOG 3 or more	19.3	0	0	0	0	1	0	solid	0	1	2	0	1	0	0	0	0	63	6	yes	yes	yes	3	5	1	NA	NA	NA	NA	NA	NA	NA	NA	NA	NA	NA	14	alive	alive	89	98	23	36.2	0
926	inclusion	No adm + no death	27	male	less than ECOG 3	26.7	0	0	0	0	0	0	hematologic	1	1	2	0	1	0	0	0	0	60	7	no	no	no	5	6	1	NA	NA	NA	NA	NA	NA	NA	NA	NA	NA	NA	35	alive	alive	114	76	25	36.2	0
927	inclusion	>7day readm or death	63	female	less than ECOG 3	29.4	0	0	0	0	0	0	hematologic	1	0	2	1	0	0	0	0	0	54	4	yes	no	no	3	7	-3	0	0	1	0	0	0	0	Same	70	10	death	46	alive	inhospital mortality	76	68	17	36.2	6
928	inclusion	<48hr readm or death	55	female	less than ECOG 3	16.7	0	0	0	0	0	0	hematologic	0	1	2	0	0	0	0	1	0	78	9	yes	yes	no	8	7	2	0	1	0	0	0	0	0	Different	62	9	alive	44	alive	inhospital mortality	105	83	22	36.9	24
929	inclusion	>7day readm or death	48	male	less than ECOG 3	19.8	1	0	0	0	1	0	hematologic	0	0	2	0	1	0	0	0	0	61	8	no	yes	yes	5	6	2	1	0	0	0	0	0	0	Different	NA	NA	NA	209	alive	inhospital mortality	105	108	23	36.9	0
930	inclusion	No adm + no death	39	female	less than ECOG 3	19.3	0	0	0	0	0	0	hematologic	1	1	2	0	0	1	0	0	0	28	1	no	no	no	1	1	0	NA	NA	NA	NA	NA	NA	NA	NA	NA	NA	NA	7	alive	alive	51	75	26	36.7	0
931	exclusion	No adm + no death	55	male	less than ECOG 3	22.6	0	0	1	0	0	0	solid	0	0	1	1	0	0	0	0	0	60	12	yes	yes	yes	8	15	-3	NA	NA	NA	NA	NA	NA	NA	NA	NA	NA	NA	8	alive	alive	72	121	22	37.7	6
932	inclusion	No adm + no death	64	male	less than ECOG 3	20.8	0	0	0	1	0	0	solid	0	1	2	0	1	0	0	0	0	57	4	yes	yes	no	2	0	4	NA	NA	NA	NA	NA	NA	NA	NA	NA	NA	NA	6	alive	alive	81	55	15	36.1	0
933	inclusion	No adm + no death	53	male	ECOG 3 or more	24	0	0	1	0	0	0	solid	0	0	1	0	0	0	1	0	0	46	5	no	yes	no	7	4	1	NA	NA	NA	NA	NA	NA	NA	NA	NA	NA	NA	23	alive	alive	99	61	18	36.5	0
934	exclusion	No adm + no death	64	male	less than ECOG 3	NA	NA	0	NA	NA	NA	NA	solid	NA	NA	1	1	0	0	0	0	0	76	14	yes	yes	yes	1	15	-1	NA	NA	NA	NA	NA	NA	NA	NA	NA	NA	NA	0	death	inhospital mortality	66	68	21	34.5	24
935	inclusion	<7day readm or death	65	male	less than ECOG 3	22.2	1	0	0	0	0	0	hematologic	0	1	1	1	0	0	0	0	0	53	8	yes	no	no	3	4	4	0	1	0	0	0	0	0	Different	59	10	death	7	alive	inhospital mortality	69	76	15	36.3	0
936	exclusion	No adm + no death	42	male	less than ECOG 3	21.6	1	0	NA	NA	NA	NA	hematologic	NA	NA	2	1	0	0	0	0	0	75	11	yes	yes	yes	7	12	-1	NA	NA	NA	NA	NA	NA	NA	NA	NA	NA	NA	20	death	inhospital mortality	87	145	25	35.2	24
937	exclusion	No adm + no death	74	male	less than ECOG 3	NA	NA	0	NA	NA	NA	NA	solid	NA	NA	1	1	0	0	0	0	0	67	12	yes	yes	yes	3	7	5	NA	NA	NA	NA	NA	NA	NA	NA	NA	NA	NA	2	death	inhospital mortality	NA	NA	NA	NA	24
938	inclusion	>7day readm or death	72	female	ECOG 3 or more	24.8	0	0	1	1	1	0	solid	0	0	2	0	1	0	0	0	0	66	9	yes	yes	yes	17	10	-1	0	1	0	0	0	0	0	Same	88	18	death	34	alive	inhospital mortality	67	70	26	35.3	6
939	inclusion	<48hr readm or death	70	female	less than ECOG 3	21.5	0	0	0	0	0	0	solid	0	1	2	1	0	0	0	0	0	56	11	yes	no	no	4	6	5	0	1	0	0	0	0	0	Different	69	11	death	19	alive	inhospital mortality	99	100	19	36.1	6
940	exclusion	No adm + no death	51	male	less than ECOG 3	NA	1	0	1	0	0	0	solid	0	0	1	1	0	0	0	0	0	90	13	yes	yes	yes	2	5	8	NA	NA	NA	NA	NA	NA	NA	NA	NA	12	NA	1	death	inhospital mortality	85	117	15	35.1	24
941	inclusion	<48hr readm or death	63	male	less than ECOG 3	18.8	1	0	0	1	0	0	hematologic	1	1	2	1	0	0	0	0	0	72	11	no	yes	no	5	6	5	0	0	1	0	0	0	0	Same	75	13	alive	37	alive	alive	103	101	28	37.3	0
942	inclusion	<7day readm or death	66	male	ECOG 3 or more	27.5	0	0	0	1	0	0	hematologic	0	1	2	1	0	0	0	0	0	76	9	yes	no	no	3	9	0	0	0	1	0	0	0	0	Same	89	18	death	23	alive	inhospital mortality	78	133	19	37.3	6
943	inclusion	No adm + no death	55	male	less than ECOG 3	23.4	0	0	1	0	0	0	solid	0	0	1	0	0	0	1	0	0	34	4	no	no	no	3	7	-3	NA	NA	NA	NA	NA	NA	NA	NA	NA	NA	NA	19	alive	alive	68	63	15	37.1	6
944	inclusion	No adm + no death	70	male	less than ECOG 3	27.6	0	0	0	0	0	0	solid	0	0	2	0	1	0	0	0	0	31	3	yes	no	no	1	1	2	NA	NA	NA	NA	NA	NA	NA	NA	NA	NA	NA	2	alive	alive	84	92	17	36.9	0
945	exclusion	No adm + no death	66	male	ECOG 3 or more	20.4	0	0	0	0	0	1	solid	0	0	1	1	0	0	0	0	0	69	12	yes	yes	NA	8	9	3	NA	NA	NA	NA	NA	NA	NA	NA	NA	NA	NA	8	alive	inhospital mortality	73	160	33	36.6	24
946	inclusion	No adm + no death	49	male	less than ECOG 3	21.7	0	0	0	0	0	0	hematologic	0	1	2	0	1	0	0	0	0	61	9	yes	no	no	7	9	0	NA	NA	NA	NA	NA	NA	NA	NA	NA	NA	NA	47	alive	alive	83	93	19	36.7	6
947	inclusion	No adm + no death	87	male	ECOG 3 or more	17.5	1	1	1	0	0	0	solid	0	0	1	0	0	0	1	0	0	49	7	yes	no	no	2	6	1	NA	NA	NA	NA	NA	NA	NA	NA	NA	NA	NA	8	alive	alive	71	72	14	37.3	0
948	inclusion	No adm + no death	46	female	less than ECOG 3	18.2	0	0	0	0	0	0	solid	0	1	1	0	0	1	0	0	0	27	0	no	no	no	1	1	-1	NA	NA	NA	NA	NA	NA	NA	NA	NA	NA	NA	6	alive	alive	75	86	16	36.1	0
949	exclusion	No adm + no death	72	female	less than ECOG 3	22.8	NA	0	NA	NA	NA	NA	solid	NA	NA	2	0	1	0	0	0	0	42	6	yes	yes	yes	26	16	-10	NA	NA	NA	NA	NA	NA	NA	NA	NA	NA	NA	26	death	inhospital mortality	53	58	NA	NA	24
950	exclusion	No adm + no death	78	male	ECOG 3 or more	24.6	1	0	0	0	0	0	solid	0	1	1	1	0	0	0	0	0	86	14	yes	yes	no	9	8	6	NA	NA	NA	NA	NA	NA	NA	NA	NA	NA	NA	12	alive	alive	72	117	31	36.6	6
951	inclusion	No adm + no death	51	male	less than ECOG 3	23.3	0	0	0	0	0	0	solid	0	0	2	0	1	0	0	0	0	38	3	yes	no	no	2	2	1	NA	NA	NA	NA	NA	NA	NA	NA	NA	NA	NA	31	alive	alive	106	102	10	36.7	6
952	exclusion	No adm + no death	60	female	less than ECOG 3	22.3	NA	0	NA	NA	1	NA	NA	NA	NA	2	0	0	0	0	0	1	36	6	yes	yes	yes	11	8	-2	NA	NA	NA	NA	NA	NA	NA	NA	NA	NA	NA	15	death	inhospital mortality	62	94	26	38.9	14
953	inclusion	No adm + no death	72	female	less than ECOG 3	21.4	1	0	0	1	0	0	solid	0	0	1	0	0	0	0	0	1	37	5	no	no	no	2	2	3	NA	NA	NA	NA	NA	NA	NA	NA	NA	NA	NA	7	alive	alive	74	73	17	36	0
954	exclusion	No adm + no death	59	male	less than ECOG 3	NA	1	0	NA	NA	NA	NA	solid	NA	NA	1	0	1	0	0	0	0	26	4	yes	yes	NA	8	11	-7	NA	NA	NA	NA	NA	NA	NA	NA	NA	NA	NA	8	death	inhospital mortality	68	118	30	35.8	0
955	exclusion	No adm + no death	44	male	less than ECOG 3	21.2	0	0	1	0	0	0	solid	0	1	2	0	0	0	1	0	0	54	10	yes	no	yes	5	13	-3	NA	NA	NA	NA	NA	NA	NA	NA	NA	NA	NA	20	alive	inhospital mortality	79	117	15	36.7	6
956	exclusion	No adm + no death	70	male	less than ECOG 3	22.1	0	0	0	0	0	0	hematologic	1	1	2	0	1	0	0	0	0	74	8	yes	yes	yes	13	10	-2	NA	NA	NA	NA	NA	NA	NA	NA	NA	NA	NA	34	alive	alive	66	125	26	36.9	24
957	exclusion	No adm + no death	68	male	less than ECOG 3	28.6	NA	0	1	NA	NA	NA	solid	NA	NA	2	1	0	0	0	0	0	75	15	yes	yes	yes	3	13	2	NA	NA	NA	NA	NA	NA	NA	NA	NA	NA	NA	21	death	inhospital mortality	NA	NA	NA	NA	24
958	inclusion	>7day readm or death	72	male	less than ECOG 3	21.7	1	1	0	0	0	0	solid	0	0	1	0	0	1	0	0	0	34	0	no	no	no	5	1	-1	1	0	0	0	0	0	0	Different	NA	NA	NA	23	alive	inhospital mortality	94	88	14	36.4	0
959	inclusion	>7day readm or death	51	female	less than ECOG 3	22.2	0	0	0	0	0	0	solid	0	0	2	0	1	0	0	0	0	63	8	no	yes	no	4	5	3	1	0	0	0	0	0	0	Different	NA	NA	NA	36	alive	inhospital mortality	116	105	19	36.3	0
960	inclusion	>7day readm or death	64	female	less than ECOG 3	20.6	1	0	0	0	0	0	hematologic	1	0	1	0	1	0	0	0	0	35	5	no	no	no	4	5	0	0	1	0	0	0	0	0	Same	61	10	alive	38	alive	alive	106	90	29	37.7	0
961	inclusion	No adm + no death	51	female	less than ECOG 3	25.5	0	0	0	0	0	0	hematologic	0	1	2	1	0	0	0	0	0	50	7	yes	no	no	3	4	3	NA	NA	NA	NA	NA	NA	NA	NA	NA	NA	NA	16	alive	alive	94	96	23	36	6
962	inclusion	No adm + no death	61	male	less than ECOG 3	23	0	1	0	0	0	0	hematologic	0	0	1	0	0	1	0	0	0	51	7	no	yes	no	3	5	2	NA	NA	NA	NA	NA	NA	NA	NA	NA	NA	NA	9	alive	alive	95	128	19	36.3	0
963	inclusion	No adm + no death	69	male	less than ECOG 3	19.8	0	0	0	0	0	0	solid	1	0	2	0	0	0	1	0	0	45	5	no	yes	no	3	2	3	NA	NA	NA	NA	NA	NA	NA	NA	NA	NA	NA	18	alive	alive	107	115	35	37	0
964	exclusion	No adm + no death	71	male	less than ECOG 3	18	1	0	0	0	0	0	solid	0	0	2	0	1	0	0	0	0	80	11	yes	yes	no	3	3	8	NA	NA	NA	NA	NA	NA	NA	NA	NA	NA	NA	16	alive	alive	88	110	21	38.2	14
965	inclusion	No adm + no death	49	male	less than ECOG 3	19.4	0	0	0	0	0	0	solid	0	0	2	0	1	0	0	0	0	42	3	no	yes	no	5	0	3	NA	NA	NA	NA	NA	NA	NA	NA	NA	NA	NA	56	alive	alive	78	93	17	35.9	0
966	inclusion	No adm + no death	50	male	less than ECOG 3	21.6	1	0	0	0	0	0	solid	0	0	1	0	0	1	0	0	0	32	3	no	no	no	3	1	2	NA	NA	NA	NA	NA	NA	NA	NA	NA	NA	NA	8	alive	alive	101	99	21	37	0
967	exclusion	No adm + no death	67	male	less than ECOG 3	NA	NA	0	NA	NA	NA	NA	solid	NA	NA	1	0	1	0	0	0	0	42	8	yes	yes	yes	4	16	-8	NA	NA	NA	NA	NA	NA	NA	NA	NA	NA	NA	4	death	inhospital mortality	48	117	21	34.6	24
968	exclusion	No adm + no death	30	female	less than ECOG 3	16.6	NA	0	NA	NA	NA	NA	hematologic	NA	NA	2	1	0	0	0	0	0	76	13	yes	yes	yes	7	7	6	NA	NA	NA	NA	NA	NA	NA	NA	NA	NA	NA	84	death	inhospital mortality	NA	NA	NA	NA	24
969	inclusion	No adm + no death	52	male	less than ECOG 3	19.4	0	0	0	0	0	0	solid	0	1	1	0	0	1	0	0	0	24	3	no	no	no	2	0	3	NA	NA	NA	NA	NA	NA	NA	NA	NA	NA	NA	6	alive	alive	96	108	15	36.8	0
970	inclusion	>7day readm or death	57	male	less than ECOG 3	22.3	0	0	0	0	0	0	solid	0	1	1	0	0	1	0	0	0	28	3	no	no	no	2	2	1	1	0	0	0	0	0	0	Different	NA	NA	NA	12	alive	inhospital mortality	97	108	18	36.5	0
971	exclusion	No adm + no death	65	female	ECOG 3 or more	23.8	1	0	NA	NA	NA	NA	NA	NA	NA	2	0	1	0	0	0	0	47	12	yes	yes	yes	2	9	3	NA	NA	NA	NA	NA	NA	NA	NA	NA	NA	NA	8	death	inhospital mortality	NA	NA	NA	NA	24
972	inclusion	No adm + no death	73	female	ECOG 3 or more	22.8	1	0	0	0	0	0	solid	0	0	2	1	0	0	0	0	0	59	8	yes	no	no	4	6	2	NA	NA	NA	NA	NA	NA	NA	NA	NA	NA	NA	61	alive	alive	99	80	13	36.8	6
973	inclusion	No adm + no death	69	male	less than ECOG 3	23.4	0	0	1	0	0	0	solid	0	0	1	0	0	0	1	0	0	47	6	no	no	no	2	4	2	NA	NA	NA	NA	NA	NA	NA	NA	NA	NA	NA	7	alive	alive	93	86	18	37.5	0
974	exclusion	No adm + no death	81	male	ECOG 3 or more	NA	NA	0	NA	NA	NA	NA	hematologic	NA	NA	1	0	1	0	0	0	0	82	16	NA	yes	NA	1	7	9	NA	NA	NA	NA	NA	NA	NA	NA	NA	NA	NA	0	death	inhospital mortality	NA	NA	NA	NA	24
975	inclusion	No adm + no death	71	male	ECOG 3 or more	17.5	1	0	0	0	0	0	solid	0	1	2	0	1	0	0	0	0	41	2	no	no	no	5	1	1	NA	NA	NA	NA	NA	NA	NA	NA	NA	NA	NA	24	alive	alive	81	91	25	35.8	0
976	inclusion	<48hr readm or death	89	female	less than ECOG 3	17.9	1	0	0	0	1	0	solid	0	0	1	1	0	0	0	0	0	74	11	yes	no	yes	2	8	3	1	0	0	0	0	0	0	Different	NA	NA	NA	4	alive	inhospital mortality	112	92	23	36.3	24
977	inclusion	No adm + no death	62	female	less than ECOG 3	20.6	1	0	0	0	0	0	solid	0	1	1	0	0	1	0	0	0	28	3	no	no	no	2	0	3	NA	NA	NA	NA	NA	NA	NA	NA	NA	NA	NA	8	alive	alive	74	62	25	35.8	0
978	inclusion	>7day readm or death	69	male	ECOG 3 or more	20.4	1	1	0	1	0	0	hematologic	0	0	2	1	0	0	0	0	0	59	7	no	no	no	3	5	2	0	0	1	0	0	0	0	Same	67	13	alive	61	alive	inhospital mortality	103	88	15	36.5	0
979	inclusion	>7day readm or death	49	male	ECOG 3 or more	15.7	0	0	0	0	0	0	hematologic	1	1	2	1	0	0	0	0	0	56	9	yes	no	no	4	4	5	0	0	1	0	0	0	0	Same	94	12	death	23	alive	inhospital mortality	62	61	14	35.7	6
980	exclusion	No adm + no death	58	female	less than ECOG 3	21.6	0	0	0	1	1	0	hematologic	0	0	2	0	0	0	0	0	1	90	13	yes	yes	no	8	15	-2	NA	NA	NA	NA	NA	NA	NA	NA	NA	NA	NA	47	alive	alive	54	132	20	37.3	24
981	inclusion	No adm + no death	83	male	ECOG 3 or more	20.6	0	1	0	1	0	0	solid	0	0	2	1	0	0	0	0	0	54	3	yes	yes	yes	6	1	2	NA	NA	NA	NA	NA	NA	NA	NA	NA	NA	NA	18	alive	alive	80	86	25	36.4	0
982	exclusion	No adm + no death	43	female	less than ECOG 3	21.1	0	0	0	0	0	0	hematologic	1	1	2	1	0	0	0	0	0	86	15	yes	yes	NA	26	14	1	NA	NA	NA	NA	NA	NA	NA	NA	NA	NA	NA	41	death	inhospital mortality	43	95	43	36	24
983	inclusion	No adm + no death	68	male	less than ECOG 3	19.1	0	0	0	0	0	0	hematologic	0	1	2	0	1	0	0	0	0	47	2	no	no	no	2	1	1	NA	NA	NA	NA	NA	NA	NA	NA	NA	NA	NA	8	alive	alive	85	95	20	36.1	0
984	inclusion	No adm + no death	82	male	less than ECOG 3	21	0	0	0	0	0	0	solid	1	0	2	0	1	0	0	0	0	43	4	yes	yes	no	12	2	2	NA	NA	NA	NA	NA	NA	NA	NA	NA	NA	NA	29	alive	alive	81	89	29	37.6	0
985	inclusion	No adm + no death	65	male	less than ECOG 3	18.7	0	0	0	0	0	0	solid	0	1	2	1	0	0	0	0	0	50	8	yes	no	no	3	3	5	NA	NA	NA	NA	NA	NA	NA	NA	NA	NA	NA	8	alive	alive	75	78	12	35.2	0
986	inclusion	No adm + no death	57	female	less than ECOG 3	24.6	0	0	0	0	0	0	solid	0	0	1	1	0	0	0	0	0	46	4	yes	yes	yes	7	1	3	NA	NA	NA	NA	NA	NA	NA	NA	NA	NA	NA	46	alive	alive	94	78	22	36.5	0
987	inclusion	>7day readm or death	87	male	less than ECOG 3	26	1	0	0	0	1	0	solid	0	0	2	1	0	0	0	0	0	66	8	no	no	no	1	7	1	1	0	0	0	0	0	0	Different	NA	NA	NA	87	alive	inhospital mortality	87	138	28	36.2	6
988	exclusion	No adm + no death	77	female	less than ECOG 3	22.8	0	0	0	0	0	0	hematologic	0	1	2	1	0	0	0	0	0	96	15	yes	yes	yes	9	10	5	NA	NA	NA	NA	NA	NA	NA	NA	NA	NA	NA	20	alive	alive	99	71	16	35.7	14
989	inclusion	No adm + no death	41	female	ECOG 3 or more	18.2	0	0	0	0	0	0	solid	0	0	1	0	0	1	0	0	0	21	2	no	no	no	2	1	1	NA	NA	NA	NA	NA	NA	NA	NA	NA	NA	NA	22	alive	alive	70	98	19	37.2	0
990	exclusion	No adm + no death	69	female	less than ECOG 3	NA	NA	0	NA	1	NA	NA	solid	NA	NA	1	0	0	0	0	1	0	46	4	yes	yes	yes	15	10	-6	NA	NA	NA	NA	NA	NA	NA	NA	NA	NA	NA	14	death	inhospital mortality	29	80	20	38.5	24
991	inclusion	>7day readm or death	58	male	less than ECOG 3	19.3	1	0	1	0	0	0	solid	0	0	1	1	0	0	0	0	0	58	12	no	no	no	2	8	4	1	0	0	0	0	0	0	Different	NA	NA	NA	67	alive	inhospital mortality	68	91	18	36.5	0
992	exclusion	No adm + no death	55	male	less than ECOG 3	19.6	NA	0	NA	NA	NA	NA	NA	NA	NA	2	1	0	0	0	0	0	59	13	yes	yes	yes	4	8	5	NA	NA	NA	NA	NA	NA	NA	NA	NA	NA	NA	6	death	inhospital mortality	NA	NA	NA	NA	24
993	inclusion	No adm + no death	70	female	ECOG 3 or more	21.2	0	0	0	0	0	0	hematologic	0	1	2	0	1	0	0	0	0	51	3	no	no	no	5	2	1	NA	NA	NA	NA	NA	NA	NA	NA	NA	NA	NA	23	alive	alive	78	104	20	37.1	6
994	inclusion	No adm + no death	51	male	less than ECOG 3	27.9	0	0	1	0	0	0	solid	1	0	1	0	0	0	1	0	0	36	4	no	no	no	1	5	-1	NA	NA	NA	NA	NA	NA	NA	NA	NA	NA	NA	15	alive	alive	87	109	24	36.7	0
995	exclusion	No adm + no death	47	male	less than ECOG 3	NA	NA	0	NA	NA	NA	NA	solid	NA	NA	2	1	0	0	0	0	0	48	4	yes	yes	NA	13	7	-3	NA	NA	NA	NA	NA	NA	NA	NA	NA	NA	NA	14	death	inhospital mortality	NA	NA	NA	NA	24
996	inclusion	>7day readm or death	79	male	less than ECOG 3	19.4	1	1	0	0	0	0	hematologic	0	0	2	0	1	0	0	0	0	48	3	no	no	no	2	1	2	0	1	0	0	0	0	0	Same	77	11	death	32	alive	inhospital mortality	80	93	31	36.9	0
997	exclusion	No adm + no death	50	female	less than ECOG 3	22.4	NA	0	NA	NA	NA	NA	hematologic	NA	NA	2	0	1	0	0	0	0	66	14	yes	yes	yes	1	13	1	NA	NA	NA	NA	NA	NA	NA	NA	NA	NA	NA	35	death	inhospital mortality	NA	NA	NA	NA	14
998	exclusion	No adm + no death	71	female	ECOG 3 or more	21.9	NA	0	NA	NA	NA	NA	solid	NA	NA	2	1	0	0	0	0	0	58	6	yes	yes	NA	6	10	-4	NA	NA	NA	NA	NA	NA	NA	NA	NA	NA	NA	22	death	inhospital mortality	NA	NA	NA	NA	24
999	exclusion	No adm + no death	55	female	less than ECOG 3	NA	NA	0	1	1	1	NA	NA	NA	NA	1	1	0	0	0	0	0	51	11	yes	yes	yes	5	10	1	NA	NA	NA	NA	NA	NA	NA	NA	NA	NA	NA	4	death	inhospital mortality	NA	NA	NA	NA	24
1000	exclusion	No adm + no death	82	male	less than ECOG 3	17.4	0	0	0	0	0	1	solid	1	0	2	0	1	0	0	0	0	48	4	yes	yes	no	3	2	2	NA	NA	NA	NA	NA	NA	NA	NA	NA	NA	NA	11	alive	inhospital mortality	110	97	14	37.3	0
1001	inclusion	No adm + no death	37	female	ECOG 3 or more	30.1	1	0	0	0	0	0	solid	0	0	1	0	0	0	0	0	1	52	8	no	yes	no	8	3	5	NA	NA	NA	NA	NA	NA	NA	NA	NA	NA	NA	48	alive	alive	75	117	28	37.6	6
1002	exclusion	No adm + no death	66	female	less than ECOG 3	20.4	NA	0	NA	NA	NA	NA	solid	NA	NA	2	0	0	1	0	0	0	30	3	yes	NA	NA	4	10	-7	NA	NA	NA	NA	NA	NA	NA	NA	NA	NA	NA	7	death	inhospital mortality	67	120	40	38.7	24
1003	exclusion	No adm + no death	47	male	less than ECOG 3	NA	NA	0	NA	NA	NA	NA	solid	NA	NA	1	0	1	0	0	0	0	44	5	yes	yes	NA	14	4	1	NA	NA	NA	NA	NA	NA	NA	NA	NA	NA	NA	14	death	inhospital mortality	NA	NA	NA	NA	24
1004	exclusion	No adm + no death	67	male	ECOG 3 or more	23.7	1	0	0	0	0	0	solid	0	0	1	0	0	1	0	0	0	67	13	yes	yes	no	10	4	9	NA	NA	NA	NA	NA	NA	NA	NA	NA	NA	NA	9	alive	alive	78	72	19	37.3	24
1005	inclusion	<7day readm or death	40	male	less than ECOG 3	19.3	0	0	0	0	0	0	hematologic	0	1	2	0	1	0	0	0	0	70	8	no	no	no	7	8	0	0	0	0	0	0	1	0	Different	94	15	death	77	alive	inhospital mortality	105	104	20	36.9	0
1006	inclusion	>7day readm or death	76	male	less than ECOG 3	22.3	1	1	0	0	0	0	hematologic	0	0	1	0	0	1	0	0	0	44	5	no	no	no	1	4	1	1	0	0	0	0	0	0	Different	NA	NA	NA	12	alive	inhospital mortality	82	73	20	36.9	6
1007	inclusion	No adm + no death	70	male	less than ECOG 3	16.5	0	0	0	0	0	1	solid	1	0	1	0	0	1	0	0	0	24	1	no	no	no	1	0	1	NA	NA	NA	NA	NA	NA	NA	NA	NA	NA	NA	8	alive	alive	64	64	14	37.1	0
1008	exclusion	No adm + no death	83	male	less than ECOG 3	19.6	1	0	1	1	0	0	solid	0	0	1	0	1	0	0	0	0	70	8	yes	yes	no	6	4	4	NA	NA	NA	NA	NA	NA	NA	NA	NA	NA	NA	8	alive	alive	83	74	18	35.9	0
1009	inclusion	<7day readm or death	56	male	less than ECOG 3	22.3	1	0	0	0	0	0	hematologic	0	1	2	0	0	0	0	0	1	42	4	no	no	yes	4	6	-2	0	0	0	0	0	0	1	Same	35	7	alive	35	alive	inhospital mortality	113	77	18	36.3	0
1010	inclusion	>7day readm or death	64	male	ECOG 3 or more	18.6	0	0	0	0	0	0	solid	0	0	2	0	1	0	0	0	0	60	6	yes	yes	no	6	0	6	1	0	0	0	0	0	0	Different	NA	NA	NA	29	alive	inhospital mortality	122	102	23	37.2	0
1011	inclusion	No adm + no death	68	female	less than ECOG 3	17.4	0	0	1	0	1	0	hematologic	0	0	1	0	0	1	0	0	0	41	4	no	no	yes	2	4	0	NA	NA	NA	NA	NA	NA	NA	NA	NA	NA	NA	22	alive	alive	93	66	13	36.4	0
1012	inclusion	No adm + no death	59	male	less than ECOG 3	21.8	0	1	0	0	0	0	hematologic	1	0	2	1	0	0	0	0	0	50	10	yes	no	no	3	5	5	NA	NA	NA	NA	NA	NA	NA	NA	NA	NA	NA	16	alive	alive	61	78	24	37.2	0
1013	exclusion	No adm + no death	80	female	less than ECOG 3	24.6	NA	0	NA	1	NA	NA	NA	NA	NA	2	0	0	0	0	1	0	51	9	yes	yes	NA	11	15	-6	NA	NA	NA	NA	NA	NA	NA	NA	NA	NA	NA	11	death	inhospital mortality	70	108	24	37.1	24
1014	inclusion	<7day readm or death	91	male	less than ECOG 3	25	1	0	0	0	0	0	solid	0	1	2	1	0	0	0	0	0	96	15	yes	yes	yes	8	6	9	0	1	0	0	0	0	0	Different	89	15	alive	30	alive	alive	99	92	15	36.1	6
1015	exclusion	No adm + no death	55	female	less than ECOG 3	19	0	0	0	1	0	0	hematologic	0	0	2	0	1	0	0	0	0	57	3	no	yes	no	18	8	-5	NA	NA	NA	NA	NA	NA	NA	NA	NA	NA	NA	26	alive	inhospital mortality	86	111	29	37.3	24
1016	inclusion	No adm + no death	71	female	ECOG 3 or more	21.3	1	0	1	0	0	0	solid	0	0	1	0	0	0	1	0	0	46	6	no	no	no	2	7	-1	NA	NA	NA	NA	NA	NA	NA	NA	NA	NA	NA	33	alive	alive	97	72	14	37.1	0
1017	exclusion	No adm + no death	48	female	less than ECOG 3	20.3	NA	0	NA	NA	NA	NA	hematologic	NA	NA	2	1	0	0	0	0	0	65	10	yes	yes	yes	1	11	-1	NA	NA	NA	NA	NA	NA	NA	NA	NA	NA	NA	19	death	inhospital mortality	NA	72	27	35	24
1018	exclusion	No adm + no death	22	male	less than ECOG 3	22.1	NA	1	NA	NA	NA	NA	hematologic	NA	NA	2	1	0	0	0	0	0	81	15	yes	yes	yes	9	15	0	NA	NA	NA	NA	NA	NA	NA	NA	NA	NA	NA	24	death	inhospital mortality	31	102	27	35.3	24
1019	exclusion	No adm + no death	60	male	ECOG 3 or more	NA	NA	0	NA	NA	NA	NA	solid	NA	NA	1	1	0	0	0	0	0	55	10	yes	yes	NA	3	11	-1	NA	NA	NA	NA	NA	NA	NA	NA	NA	NA	NA	2	death	inhospital mortality	82	149	30	39.9	6
1020	inclusion	No adm + no death	73	female	ECOG 3 or more	24.6	1	0	0	0	1	0	hematologic	0	0	2	0	1	0	0	0	0	50	5	no	no	no	1	3	2	NA	NA	NA	NA	NA	NA	NA	NA	NA	NA	NA	18	alive	alive	94	96	22	36.7	0
1021	inclusion	>7day readm or death	48	female	less than ECOG 3	25	0	0	0	0	0	0	solid	0	1	1	1	0	0	0	0	0	51	10	yes	no	no	4	6	4	1	0	0	0	0	0	0	Different	NA	NA	NA	31	alive	inhospital mortality	87	79	18	36.1	0
1022	exclusion	No adm + no death	70	female	less than ECOG 3	NA	NA	0	NA	NA	NA	NA	hematologic	NA	NA	1	1	0	0	0	0	0	68	14	yes	yes	yes	1	11	3	NA	NA	NA	NA	NA	NA	NA	NA	NA	NA	NA	1	death	inhospital mortality	57	98	28	34.4	24
1023	inclusion	No adm + no death	70	male	ECOG 3 or more	15.4	0	0	0	0	0	0	hematologic	1	1	2	0	0	0	1	0	0	53	3	yes	no	no	2	3	0	NA	NA	NA	NA	NA	NA	NA	NA	NA	NA	NA	103	alive	alive	98	81	16	36.4	0
1024	inclusion	No adm + no death	66	male	less than ECOG 3	13.7	0	0	0	1	0	0	solid	0	1	2	0	1	0	0	0	0	31	1	no	no	no	5	1	0	NA	NA	NA	NA	NA	NA	NA	NA	NA	NA	NA	14	alive	alive	73	83	25	36.3	24
1025	inclusion	<48hr readm or death	62	female	less than ECOG 3	20.7	0	0	0	0	0	0	solid	0	1	1	1	0	0	0	0	0	62	7	yes	yes	no	10	4	3	0	1	0	0	0	0	0	Different	51	5	death	21	alive	inhospital mortality	77	95	17	36.5	0
1026	inclusion	No adm + no death	53	male	less than ECOG 3	22.7	0	1	0	0	0	0	solid	1	0	1	0	1	0	0	0	0	50	8	no	yes	no	7	1	7	NA	NA	NA	NA	NA	NA	NA	NA	NA	NA	NA	17	alive	alive	106	87	22	36.6	0
1027	inclusion	No adm + no death	73	female	ECOG 3 or more	20.9	1	0	0	1	0	0	solid	0	1	2	1	0	0	0	0	0	49	4	no	no	no	3	1	3	NA	NA	NA	NA	NA	NA	NA	NA	NA	NA	NA	14	alive	alive	78	87	13	36.3	0
1028	exclusion	No adm + no death	59	male	less than ECOG 3	22.8	1	0	0	0	0	0	solid	1	1	2	0	1	0	0	0	0	67	6	yes	yes	no	13	5	1	NA	NA	NA	NA	NA	NA	NA	NA	NA	NA	NA	41	alive	inhospital mortality	63	97	18	37.4	0
1029	exclusion	No adm + no death	52	male	less than ECOG 3	26.5	1	0	1	NA	NA	NA	hematologic	NA	NA	2	0	1	0	0	0	0	66	11	yes	yes	yes	1	11	0	NA	NA	NA	NA	NA	NA	NA	NA	NA	NA	NA	4	death	inhospital mortality	50	126	18	NA	24
1030	exclusion	No adm + no death	48	female	less than ECOG 3	19.6	NA	0	NA	NA	NA	NA	hematologic	NA	NA	2	1	0	0	0	0	0	60	11	yes	yes	NA	21	6	5	NA	NA	NA	NA	NA	NA	NA	NA	NA	NA	NA	20	death	inhospital mortality	NA	NA	NA	NA	24
1031	inclusion	No adm + no death	57	male	less than ECOG 3	18.1	0	0	0	1	0	0	hematologic	0	1	1	1	0	0	0	0	0	45	3	yes	yes	no	7	0	3	NA	NA	NA	NA	NA	NA	NA	NA	NA	NA	NA	37	alive	alive	85	77	36	36.1	0
1032	exclusion	No adm + no death	51	male	less than ECOG 3	17.4	0	0	0	0	0	0	solid	0	0	2	0	0	1	0	0	0	27	0	no	no	no	1	1	-1	NA	NA	NA	NA	NA	NA	NA	NA	NA	NA	NA	14	alive	inhospital mortality	95	95	27	35.7	0
1033	inclusion	No adm + no death	81	female	less than ECOG 3	22.1	0	0	0	0	0	0	solid	0	1	1	0	0	1	0	0	0	37	2	no	no	no	2	1	1	NA	NA	NA	NA	NA	NA	NA	NA	NA	NA	NA	4	alive	alive	74	94	16	36.5	0
1034	inclusion	>7day readm or death	76	male	less than ECOG 3	22.7	0	0	1	0	0	0	solid	0	0	2	1	0	0	0	0	0	68	13	yes	no	no	2	6	7	0	0	1	0	0	0	0	Same	62	12	alive	37	alive	alive	91	77	10	36.4	6
1035	inclusion	No adm + no death	60	male	less than ECOG 3	22.5	0	0	0	1	0	0	solid	0	0	1	0	1	0	0	0	0	67	9	yes	yes	no	8	1	8	NA	NA	NA	NA	NA	NA	NA	NA	NA	NA	NA	13	alive	alive	95	65	19	36.1	0
1036	inclusion	No adm + no death	77	male	less than ECOG 3	25.5	0	0	0	0	0	0	solid	0	0	2	1	0	0	0	0	0	60	10	yes	no	no	2	9	1	NA	NA	NA	NA	NA	NA	NA	NA	NA	NA	NA	28	alive	alive	83	111	25	36.3	6
1037	exclusion	No adm + no death	65	male	less than ECOG 3	NA	NA	0	NA	NA	NA	NA	hematologic	NA	NA	1	0	0	0	0	0	1	50	11	yes	yes	yes	5	11	0	NA	NA	NA	NA	NA	NA	NA	NA	NA	NA	NA	5	death	inhospital mortality	36	93	29	NA	24
1038	inclusion	>7day readm or death	70	male	less than ECOG 3	23.5	0	0	1	0	0	0	solid	1	0	1	1	0	0	0	0	0	61	8	yes	no	yes	8	6	2	1	0	0	0	0	0	0	Different	NA	NA	NA	23	alive	inhospital mortality	93	111	27	35.8	0
1039	inclusion	No adm + no death	49	female	less than ECOG 3	21.4	0	1	0	1	0	0	hematologic	0	0	1	0	0	1	0	0	0	32	3	no	no	no	3	1	2	NA	NA	NA	NA	NA	NA	NA	NA	NA	NA	NA	11	alive	alive	47	82	12	36.6	0
[truncated: 31 more columns]
